# Supplementary material for: Comparative transcriptional profiling of renal cortex in rats with inherited stress-induced arterial hypertension and normotensive Wistar Albino Glaxo rats
Source: BMC Genet. 2016 Jan 27;17(Suppl 1):12. doi: 10.1186/s12863-015-0306-9 (PMC4895253; doi:10.1186/s12863-015-0306-9)
Supplement: Additional file 1: — GO Terms and DEGs. (XLS 188 kb) [file 12863_2015_306_MOESM1_ESM.xls]

## Sheet: GO_terms
Additional file 1
GO Terms and DEGs
*- genes associated with hypertension (according to Rat Genome Database annotations)
Category	Term	GO_Term	Count	P-value	Genes
GOTERM_BP_ALL	GO:0009725	response to hormone stimulus	45	8.76775e-10	ADCY3	RBP4	Ppara*	ADCY1	GCLC	APOBEC1	AIF1	GNG13	Gja1*	TGFB2	Mif*	GSTM7	EIF4EBP1	GSTM4	ADH1	Ptk2b*	Ren*	Cyp4a8*	TFF3	Angpt1*	RGD1566085	GNG7	PLD1	Sts*	PDXK	GATM	MAT2A	CRYAB	FBP1	Cst3*	RCAN1	PTPRN	Cdo1*	PPARGC1B	SLC34A2	PRKCQ	KRT19	SERPINF1	Ptgds*	Adra1b*	WFDC1	Hsd11b2*	FABP4	IGFBP1	ABCC2
GOTERM_BP_ALL	GO:0006082	organic acid metabolic process	46	1.23881e-09	Ppara*	RBP4	Cyp2j4*	ACADSB	GCLC	BCAT2	RBP1	DPYS	KMO	VARS	Mif*	HPDL	Mthfr*	P4HA2	ADH1	Arg2*	CYP26B1	ASPG	ACOT12	Cyp4a8*	GSTO1	AADAT	ACAA2	PLD1	BHMT2	GATM	Cyp1a1*	MAT2A	FBP1	Ephx2*	Cdo1*	HAO1	Acsm3*	G6PC	RDH10	DHFR	Ptgds*	BHMT	GFPT2	TMLHE	FABP4	HPGD	WDR46	DEGS2	CACNA1A
GOTERM_BP_ALL	GO:0010033	response to organic substance	64	3.15381e-09	ADCY3	Ppara*	Cyp2j4*	ADCY1	APOBEC1	AIF1	RBM3	Mmp9*	CYP2D1	Gja1*	TGFB2	GSTM7	CD48	Apob*	Alas1*	EIF4EBP1	GSTM4	Cyp4a8*	TMEM102	Angpt1*	GNG7	Sts*	PLD1	PDXK	GATM	Cyp1a1*	CRYAB	FBP1	Cst3*	PTPRN	Cdo1*	PPARGC1B	SLC34A2	PRKCQ	KRT19	SERPINF1	Ptgds*	WFDC1	Hsd11b2*	CAR4	PROS1	Glp1r*	RBP4	Tf*	GCLC
GOTERM_BP_ALL	GO:0006766	vitamin metabolic process	15	9.46014e-08	GC	RBP4	CYP24A1	GCLC	PDXK	Cyp1a1*	RBP1	KMO	SLC19A3	RDH10	ADH1	TMLHE	CYP26B1	GSTO1	RGD1566085	RETSAT
GOTERM_BP_ALL	GO:0006629	lipid metabolic process	47	3.59126e-07	GC	CYP51	CYP24A1	ENPP6	Ppara*	RBP4	Cyp2j4*	ACADSB	GM2A	HSD17B2	RBP1	HSD17B1	HEXB	APOC2	KIT	Comt*	Mif*	SULT4A1	Apob*	ADH1	CYP26B1	APOH	ASPG	ACOT12	Cyp4a8*	ACAA2	PLA2G16	PLD1	GTPBP4	Sts*	Cyp1a1*	Ephx2*	ACLY	Acsm3*	G6PC	RDH10	P2RX7	Ptgds*	PLA2G7	MBOAT2	Hsd11b2*	FABP4	HPGD	FABP5	DEGS2
GOTERM_BP_ALL	GO:0055114	oxidation reduction	43	1.32675e-06	Xdh*	CYP51	CYP24A1	STEAP4	Cyp2j4*	D2HGDH	ACADSB	CYP2D5	ADHFE1	HSD17B2	HSD17B1	CYP2D1	KMO	GPX2	ERO1LB	Mthfr*	MSRA	ADH1	Cyp4a8*	AKR1C12L1	ACAD9	NDUFA10L1	SQRDL	CHDH	FAM149A	Cyp1a1*	PYROXD2	Cdo1*	VAT1	DHRS7	AKR1B8	HAO1	RDH10	DHFR	ALDH1B1	AKR1B10	AOX1	TMLHE	CYP2C24	Hsd11b2*	HPGD	DEGS2	RETSAT
GOTERM_BP_ALL	GO:0006519	cellular amino acid and derivative metabolic process	29	2.18438e-06	ENPP6	GCLC	BCAT2	DPYS	KMO	Comt*	VARS	AGMAT	TGFB2	HPDL	Mthfr*	P4HA2	Arg2*	ASPG	AADAT	BHMT2	MAT2A	Cyp1a1*	GATM	GSTT2	GSTT3	Cdo1*	DHFR	GFPT2	TMLHE	BHMT	CACNA1A	WDR46	FABP5
GOTERM_BP_ALL	GO:0032787	monocarboxylic acid metabolic process	27	3.1344e-06	RBP4	Ppara*	Cyp2j4*	ACADSB	RBP1	Mif*	Mthfr*	P4HA2	ADH1	CYP26B1	ACOT12	Cyp4a8*	ACAA2	Cyp1a1*	FBP1	Ephx2*	Acsm3*	HAO1	RDH10	G6PC	DHFR	Ptgds*	TMLHE	FABP4	HPGD	DEGS2	ACSM5
GOTERM_BP_ALL	GO:0009605	response to external stimulus	51	3.27861e-06	CYP24A1	Ppara*	AIF1	Mmp9*	Gja1*	AQP3	TGFB2	CASP4	APOH	Angpt1*	BHLHE41	SPN	PDXK	Cyp1a1*	GATM	Cst3*	C1QA	PRKCQ	G6PC	SERPINF1	TFPI	Hsd11b2*	PROS1	MBL1	RBP4	Tf*	HSD17B2	COL3A1	Clu*	Mif*	CCL24	FGA	ADH1	Ptk2b*	Klkb1*	SERPINC1	TFF3	ETV1	RGD1566085	CFB	Ephx2*	RCAN1	LSP1	Vwf*	P2RX7
GOTERM_BP_ALL	GO:0048545	response to steroid hormone stimulus	26	4.75853e-06	AIF1	TGFB2	Mif*	GSTM7	GSTM4	ADH1	Cyp4a8*	Angpt1*	RGD1566085	Sts*	PDXK	CRYAB	Cst3*	RCAN1	PTPRN	Cdo1*	PPARGC1B	SLC34A2	KRT19	Ptgds*	SERPINF1	Adra1b*	FABP4	Hsd11b2*	WFDC1	ABCC2	CAR4	DMBT1
GOTERM_BP_ALL	GO:0006775	fat-soluble vitamin metabolic process	9	1.19209e-05	GC	RBP4	CYP24A1	RDH10	RBP1	Cyp1a1*	ADH1	CYP26B1	RETSAT
GOTERM_BP_ALL	GO:0048731	system development	98	1.54791e-05	Sncg*	Ppara*	CYP24A1	CADM1	WFS1	AGTPBP1	Mmp9*	SLC5A1	HEXB	Gja1*	MYLIP	TGFB2	BAK1	EFHD1	Apob*	OSR2	MCOLN3	TGFBI	APOH	Cyp4a8*	VPS13A	Angpt1*	HHIP	BHLHE41	IPMK	SPN	Sts*	SATB2	BCR	GATM	Cyp1a1*	CRYAB	Cst3*	HES6	Cdo1*	Slc9a3r2*	PROX1	PRKCQ	EYA1	KRT19	SERPINF1	VSNL1	STC1	CAR4	Xdh*
GOTERM_BP_ALL	GO:0044255	cellular lipid metabolic process	34	1.6609e-05	RBP4	Ppara*	Cyp2j4*	ACADSB	GM2A	RBP1	HEXB	APOC2	KIT	Mif*	Apob*	ADH1	CYP26B1	APOH	ACOT12	ASPG	Cyp4a8*	ACAA2	GTPBP4	PLD1	Cyp1a1*	Ephx2*	Acsm3*	G6PC	RDH10	P2RX7	Ptgds*	MBOAT2	FABP4	HPGD	FABP5	DEGS2	ACSM5	RETSAT
GOTERM_BP_ALL	GO:0065008	regulation of biological quality	70	2.20296e-05	Ppara*	AGTPBP1	WFS1	Mmp9*	HEXB	SLC9A2	PDIA5	OSGIN1	CPEB1	TGFB2	GPX2	ASGR2	BAK1	Apob*	Slc2a4*	PPP1R1B	APOH	BHLHE41	GUCA2B	GTPBP4	Cyp1a1*	CRYAB	SLC34A2	Slc26a4*	G6PC	RHCG	TFPI	Hsd11b2*	STC1	PROS1	Glp1r*	Xdh*	RBP4	Tf*	GCLC	RBP1	HSD17B1	APOC2	Comt*	KIT	CACNB4	ATP6V1B1	Mif*	Ace*	FGA
GOTERM_BP_ALL	GO:0000096	sulfur amino acid metabolic process	7	2.39973e-05	BHMT2	Mthfr*	GCLC	MAT2A	BHMT	Cdo1*	CACNA1A
GOTERM_BP_ALL	GO:0044106	cellular amine metabolic process	24	2.64037e-05	AADAT	ENPP6	BHMT2	BCAT2	GCLC	MAT2A	DPYS	KMO	Comt*	Cdo1*	VARS	AGMAT	TGFB2	HPDL	Mthfr*	DHFR	Arg2*	GFPT2	BHMT	TMLHE	ASPG	WDR46	CACNA1A	FABP5
GOTERM_BP_ALL	GO:0001523	retinoid metabolic process	8	3.02109e-05	RBP4	Cyp2j4*	RDH10	RBP1	Cyp1a1*	ADH1	CYP26B1	RETSAT
GOTERM_BP_ALL	GO:0048856	anatomical structure development	101	3.13756e-05	CYP24A1	Sncg*	CADM1	WFS1	Mmp9*	MYLIP	TGFB2	BAK1	Apob*	MCOLN3	TGFBI	APOH	VPS13A	SPN	SATB2	BCR	Cyp1a1*	GATM	CRYAB	Cst3*	HES6	Cdo1*	PROX1	KRT19	SERPINF1	VSNL1	STC1	CAR4	Xdh*	RBP4	RGD1562378	Clu*	CACNB4	SOX9	ATP6V1B1	SEMA5A	Ace*	ATN1	FGA	CRB1	Itgav*	OBSL1	LGALS1	LOC313641	LAMA1
GOTERM_BP_ALL	GO:0042445	hormone metabolic process	14	3.44222e-05	RBP4	Cyp1a1*	RBP1	HSD17B1	Comt*	RDH10	Ace*	ADH1	Ren*	CYP26B1	Hsd11b2*	PCSK5	CACNA1A	RETSAT
GOTERM_BP_ALL	GO:0007275	multicellular organismal development	106	4.88924e-05	CYP24A1	Sncg*	CADM1	WFS1	Mmp9*	MYLIP	TGFB2	BAK1	Apob*	MCOLN3	TGFBI	APOH	VPS13A	SPN	SATB2	BCR	Cyp1a1*	GATM	CRYAB	Cst3*	HES6	Cdo1*	PROX1	SLC34A2	KRT19	SERPINF1	VSNL1	STC1	CAR4	Xdh*	RBP4	RGD1562378	Clu*	CACNB4	SOX9	ATP6V1B1	SEMA5A	Ace*	ATN1	FGA	CRB1	Itgav*	PDILT	OBSL1	SLCO4C1
GOTERM_BP_ALL	GO:0009308	amine metabolic process	28	4.91475e-05	ENPP6	GCLC	BCAT2	HEXB	DPYS	KMO	Comt*	VARS	AGMAT	TGFB2	HPDL	Mthfr*	P4HA2	Arg2*	ASPG	AADAT	BHMT2	MAT2A	Cyp1a1*	GATM	Cdo1*	DHFR	TMLHE	GFPT2	BHMT	CACNA1A	WDR46	FABP5
GOTERM_BP_ALL	GO:0009628	response to abiotic stimulus	29	5.62245e-05	RBP4	GCLC	APOBEC1	AIF1	RBM3	Mmp9*	COL3A1	Gja1*	KMO	KIT	TGFB2	Mif*	GJA3	BAK1	Ptk2b*	KRT8	ETV1	RGD1566085	MYOF	Sts*	PDXK	MAT2A	CRYAB	RCAN1	SLC6A18	PRKCQ	EYA1	P2RX7	Adra1b*	ABCC2
GOTERM_BP_ALL	GO:0009611	response to wounding	30	6.56752e-05	MBL1	Tf*	Ppara*	AIF1	Clu*	COL3A1	Gja1*	TGFB2	Mif*	CASP4	FGA	Klkb1*	APOH	TFF3	SPN	Cyp1a1*	GATM	CFB	Cst3*	Ephx2*	C1QA	Vwf*	PRKCQ	P2RX7	TFPI	C1RL	IGFBP1	PROS1	FABP5	DMBT1
GOTERM_BP_ALL	GO:0051704	multi-organism process	29	9.40324e-05	APOBEC1	FGR	Mmp9*	HEXB	Comt*	TGFB2	Mif*	GPX2	BAK1	PPP1R1B	KRT8	VPS13A	MX1	MX2	DEFB1	PCSK5	SPN	DNM3	Sts*	PLD1	Cyp1a1*	CFB	Cst3*	P2RX7	FBLN1	IRF7	Hsd11b2*	HPGD	PROS1
GOTERM_BP_ALL	GO:0042493	response to drug	25	9.57483e-05	ADCY1	APOBEC1	SLC15A2	Mmp9*	CYP2D1	APOC2	Comt*	SLC21A4	TGFB2	Mif*	Ptk2b*	Ren*	RGD1566085	NDUFA10L1	PDXK	MAT2A	Cyp1a1*	Cst3*	P2RX7	ABCB1A	Adra1b*	Hsd11b2*	WFDC1	FABP4	ABCC2	CAR4
GOTERM_BP_ALL	GO:0010817	regulation of hormone levels	16	0.000119034	RBP4	Cyp1a1*	RBP1	HSD17B1	Comt*	RDH10	Ace*	ADH1	Ren*	CYP26B1	Hsd11b2*	ABCC2	PCSK5	CACNA1A	Glp1r*	RETSAT
GOTERM_BP_ALL	GO:0006725	cellular aromatic compound metabolic process	15	0.000122815	AADAT	Cyp1a1*	MAT2A	Ephx2*	DPYS	AK2	Ephx1*	SLC19A3	KMO	Comt*	TGFB2	HPDL	GSTM7	Mthfr*	DHFR	GSTM4
GOTERM_BP_ALL	GO:0032502	developmental process	113	0.000124996	Sncg*	CYP24A1	CADM1	WFS1	Mmp9*	MYLIP	TGFB2	BAK1	Apob*	MCOLN3	Slc2a4*	TGFBI	APOH	VPS13A	SPN	SATB2	BCR	GATM	Cyp1a1*	CRYAB	Cst3*	HES6	Cdo1*	PROX1	SLC34A2	KRT19	SERPINF1	VSNL1	STC1	CAR4	Xdh*	RBP4	RGD1562378	Clu*	CACNB4	SOX9	ATP6V1B1	SEMA5A	Ace*	CRB1	ATN1	FGA	Itgav*	PDILT	OBSL1
GOTERM_BP_ALL	GO:0034754	cellular hormone metabolic process	10	0.000138165	RBP4	RDH10	RBP1	Cyp1a1*	HSD17B1	ADH1	CYP26B1	Hsd11b2*	Comt*	RETSAT
GOTERM_BP_ALL	GO:0006776	vitamin A metabolic process	7	0.000152222	RBP4	RDH10	RBP1	Cyp1a1*	ADH1	CYP26B1	RETSAT
GOTERM_BP_ALL	GO:0006950	response to stress	68	0.000152325	Ppara*	APOBEC1	AIF1	RBM3	Mmp9*	Gja1*	PDIA5	TGFB2	GJA3	GPX2	Alas1*	CASP4	APOH	Angpt1*	FAM129A	SPN	GNG7	PLD1	GATM	Cyp1a1*	CRYAB	Cst3*	HAO1	C1QA	PNKP	PRKCQ	EYA1	TFPI	Hsd11b2*	PROS1	Glp1r*	WDR46	MBL1	Tf*	GCLC	FGR	Clu*	COL3A1	KMO	Comt*	Mif*	Ace*	FGA	Ptk2b*	Klkb1*
GOTERM_BP_ALL	GO:0006520	cellular amino acid metabolic process	18	0.00020332	AADAT	BHMT2	BCAT2	GCLC	MAT2A	DPYS	KMO	Cdo1*	VARS	HPDL	Mthfr*	DHFR	Arg2*	GFPT2	BHMT	ASPG	WDR46	CACNA1A
GOTERM_BP_ALL	GO:0043627	response to estrogen stimulus	15	0.000221463	Sts*	CRYAB	Cst3*	RCAN1	PTPRN	TGFB2	Mif*	SLC34A2	GSTM7	KRT19	GSTM4	Adra1b*	WFDC1	Angpt1*	ABCC2	DMBT1
GOTERM_BP_ALL	GO:0042060	wound healing	16	0.000368618	Ppara*	GATM	COL3A1	Gja1*	TGFB2	Mif*	Vwf*	PRKCQ	FGA	Klkb1*	APOH	TFPI	TFF3	IGFBP1	PROS1	DMBT1
GOTERM_BP_ALL	GO:0007610	behavior	28	0.000371525	Sncg*	ADCY1	GM2A	WFS1	HEXB	Comt*	KIT	CACNB4	TGFB2	Mif*	CCL24	MCOLN3	ADH1	PPP1R1B	Ren*	ETV1	VPS13A	GNG7	Sts*	Cst3*	LSP1	EPHA4	Ptgds*	SERPINF1	Adra1b*	AMOT	Glp1r*	CACNA1A
GOTERM_BP_ALL	GO:0043062	extrAce*llular structure organization	14	0.000383956	DNM3	CADM1	Mmp9*	COL3A1	Cst3*	CACNB4	LOC313641	TGFB2	SMOC2	FBLN1	SMOC1	MYH11	CACNA1A	SNTA1
GOTERM_BP_ALL	GO:0006720	isoprenoid metabolic process	9	0.000414331	RBP4	Cyp2j4*	GTPBP4	RDH10	RBP1	Cyp1a1*	ADH1	CYP26B1	RETSAT
GOTERM_BP_ALL	GO:0046483	heterocycle metabolic process	24	0.000490312	ADCY3	FHIT	ADCY1	RBM3	DPYS	SLC19A3	KMO	CACNB4	Mthfr*	Alas1*	P4HA2	PDE1C	GUCA2B	RGD1566085	ATP6V0D2	AADAT	PDXK	Cyp1a1*	AK2	G6PC	NME3	DHFR	GUCY1B2	SPTA1	SPTB
GOTERM_BP_ALL	GO:0048513	organ development	75	0.000493273	Ppara*	CADM1	AGTPBP1	WFS1	SLC5A1	Gja1*	TGFB2	BAK1	Apob*	OSR2	MCOLN3	TGFBI	APOH	Cyp4a8*	Angpt1*	HHIP	IPMK	SPN	SATB2	Sts*	BCR	GATM	Cyp1a1*	CRYAB	Cst3*	Cdo1*	Slc9a3r2*	PROX1	PRKCQ	EYA1	KRT19	SERPINF1	CAR4	Xdh*	RBP4	BCAT2	COL3A1	Clu*	ZBTB16	CACNB4	KIT	SOX9	Mif*	SEMA5A	Ace*
GOTERM_BP_ALL	GO:0002474	antigen processing and presentation of peptide antigen via MHC class I	6	0.000614762	RT1-A2	RT1-A1	RT1-CE1	RT1-CE4	RT1-CE13	RT1-S3	RT1-T24-4	WDR46
GOTERM_BP_ALL	GO:0006790	sulfur metabolic process	12	0.000644614	SULT4A1	BHMT2	Mthfr*	GCLC	MAT2A	BHMT	GSTT2	SLC19A3	Comt*	GSTT3	Cdo1*	CACNA1A
GOTERM_BP_ALL	GO:0048878	chemical homeostasis	30	0.000800614	Tf*	RBP4	GCLC	WFS1	HEXB	SLC9A2	APOC2	CACNB4	ATP6V1B1	BAK1	ASGR2	Apob*	Slc2a4*	Ptk2b*	Itgav*	KCNE1	SLC39A4	GUCA2B	SLC34A2	Slc26a4*	P2RX4	G6PC	P2RX7	RHCG	Adra1b*	FABP4	STC1	ABCC2	CACNA1A	Glp1r*
GOTERM_BP_ALL	GO:0006575	cellular amino acid derivative metabolic process	15	0.000803382	AADAT	ENPP6	GCLC	GATM	Cyp1a1*	MAT2A	GSTT2	KMO	Comt*	GSTT3	AGMAT	TGFB2	P4HA2	TMLHE	FABP5
GOTERM_BP_ALL	GO:0001655	urogenital system development	14	0.00115255	RBP4	EYA1	Ace*	RDH10	SERPINF1	WFS1	SLC5A1	Ren*	Cyp4a8*	ZBTB16	SOX9	PCSK5	PROX1	TGFB2
GOTERM_BP_ALL	GO:0001822	kidney development	12	0.0011586	EYA1	Ace*	RDH10	SERPINF1	WFS1	SLC5A1	Ren*	Cyp4a8*	ZBTB16	PCSK5	PROX1	TGFB2
GOTERM_BP_ALL	GO:0032879	regulation of localization	35	0.00121688	Sncg*	RBP4	Ppara*	CADM1	AIF1	WFS1	Mmp9*	Gja1*	APOC2	CACNB4	KIT	TGFB2	Mif*	BAK1	Ace*	Apob*	Ptk2b*	PDE1C	Itgav*	APOH	BCL6	GTPBP4	PLD1	CRYAB	RUFY1	SIRPA	Slc26a4*	PRKCQ	P2RX4	P2RX7	LAMA3	AMOT	PROS1	CACNA1A	Glp1r*
GOTERM_BP_ALL	GO:0048002	antigen processing and presentation of peptide antigen	7	0.00122268	RT1-A2	RT1-A1	RT1-CE1	RT1-CE4	RT1-CE13	RT1-S3	RT1-T24-4	WDR46	RT1-Bb*
GOTERM_BP_ALL	GO:0042573	retinoic acid metabolic process	5	0.00126965	RDH10	RBP1	Cyp1a1*	ADH1	CYP26B1
GOTERM_BP_ALL	GO:0009991	response to extrAce*llular stimulus	21	0.00131071	CYP24A1	Ppara*	RBP4	PDXK	HSD17B2	GATM	Cyp1a1*	AIF1	Mmp9*	Cst3*	AQP3	TGFB2	Mif*	P2RX7	G6PC	SERPINF1	ADH1	SFRP2	SERPINC1	Hsd11b2*	Angpt1*	RGD1566085
GOTERM_BP_ALL	GO:0055002	striated muscle cell development	8	0.00137934	KRT19	KRT8	MYH11	OBSL1	RCAN1	CACNB4	PROX1	SNTA1
GOTERM_BP_ALL	GO:0044271	nitrogen compound biosynthetic process	22	0.00157895	ADCY3	BHMT2	ADCY1	BCAT2	MAT2A	RBM3	KMO	AGMAT	TGFB2	P2RX4	Alas1*	Mthfr*	DHFR	NME3	Arg2*	BHMT	TMLHE	GUCY1B2	SPTA1	GUCA2B	ATP6V0D2	SPTB
GOTERM_BP_ALL	GO:0001501	skeletal system development	19	0.00163173	RBP4	CYP24A1	SATB2	RGD1562378	Mmp9*	COL3A1	HEXB	ZBTB16	LOC313641	SOX9	ATP6V1B1	TGFB2	P2RX7	RDH10	EYA1	OSR2	TGFBI	STC1	PCSK5
GOTERM_BP_ALL	GO:0022607	cellular component assembly	38	0.00171453	HAUS4	RGD1562378	CADM1	TUBB2B	AIF1	HR	Gja1*	DPYS	CPEB1	Mif*	FGA	Ptk2b*	KRT8	TGM3	OBSL1	Angpt1*	GCHFR	SPP2	FGD3	NEFM	DNM3	CCDC88A	BAIAP2L2	BAIAP2L1	CRYAB	MUC20	PROX1	TRADD	P2RX4	Vwf*	KRT19	P2RX7	LAMA3	CAPG	MYH11	AKAP2	CACNA1A	WDR46
GOTERM_BP_ALL	GO:0008217	regulation of blood pressure	11	0.00175415	P2RX4	Ppara*	Ace*	Ren*	Adra1b*	Ephx2*	Hsd11b2*	GUCA2B	PCSK5	Glp1r*	Mif*
GOTERM_BP_ALL	GO:0050896	response to stimulus	149	0.00183182	ADCY3	Sncg*	CYP24A1	ADCY1	APOBEC1	CADM1	AIF1	WFS1	Mmp9*	RBM3	CYP2D1	AQP3	GSTM7	TGFB2	CD48	BAK1	Apob*	EIF4EBP1	GSTM4	MCOLN3	PPP1R1B	APOH	VPS13A	MX1	MX2	RT1-T24-4	SPN	GNG7	NDUFA10L1	PLD1	PDXK	OLR1331	GATM	Cyp1a1*	CRYAB	Cst3*	FBP1	PTPRN	Cdo1*	PPARGC1B	SLC34A2	C1QA	RT1-A2	PNKP	RT1-A1
GOTERM_BP_ALL	GO:0010035	response to inorganic substance	19	0.00192636	Xdh*	D2HGDH	ADCY1	APOBEC1	GCLC	GATM	Cyp1a1*	CRYAB	Cst3*	Mif*	GJA3	Apob*	P2RX7	FGA	ABCB1A	DDX19A	PDE1C	Ptk2b*	ABCC2
GOTERM_BP_ALL	GO:0044085	cellular component biogenesis	41	0.00195145	HAUS4	RGD1562378	CADM1	TUBB2B	AIF1	HR	Gja1*	DPYS	CPEB1	Mif*	FGA	Ptk2b*	KRT8	TGM3	OBSL1	NPM3	Angpt1*	GCHFR	SPP2	FGD3	NEFM	DNM3	GTPBP4	CCDC88A	BAIAP2L2	BAIAP2L1	CRYAB	MUC20	PROX1	TRADD	P2RX4	Vwf*	DDX56	KRT19	P2RX7	LAMA3	CAPG	MYH11	AKAP2	CACNA1A	WDR46
GOTERM_BP_ALL	GO:0019748	secondary metabolic process	10	0.00212461	RBP4	Cyp2j4*	RDH10	ATN1	RBP1	Cyp1a1*	ADH1	CYP26B1	KMO	RETSAT
GOTERM_BP_ALL	GO:0002684	positive regulation of immune system process	17	0.00258974	MBL1	ITGAL	CADM1	CFB	Mmp9*	KLRK1	CACNB4	AQP3	TGFB2	Mif*	C1QA	RT1-A2	PRKCQ	RT1-A1	P2RX7	C1RL	BCL6	SPN
GOTERM_BP_ALL	GO:0042246	tissue regeneration	7	0.00260797	PRKCQ	Vwf*	FGA	GATM	Gja1*	IGFBP1	DMBT1
GOTERM_BP_ALL	GO:0014070	response to organic cyclic substance	16	0.00261538	Cyp2j4*	Tf*	Sts*	Cyp1a1*	Mmp9*	Cst3*	CYP2D1	Ephx1*	Comt*	PRKCQ	Alas1*	P2RX7	DHFR	Ptk2b*	Adra1b*	ABCC2
GOTERM_BP_ALL	GO:0033273	response to vitamin	11	0.00282085	RBP4	CYP24A1	Cyp1a1*	HSD17B2	SERPINF1	ADH1	Mmp9*	Angpt1*	AQP3	TGFB2	Mif*
GOTERM_BP_ALL	GO:0007167	enzyme linked receptor protein signaling pathway	19	0.00309389	BCR	MUC20	COL3A1	KIT	GREM2	DDR2	TGFB2	INSRR	EPHA4	EIF4EBP1	Ptk2b*	Angpt1*	IGFBP1	AKAP2	HPGD	PCSK5	GFRA2	CACNA1A	GNG7
GOTERM_BP_ALL	GO:0050793	regulation of developmental process	36	0.00315023	Xdh*	Tf*	RBP4	Ppara*	Clu*	Gja1*	ZBTB16	KIT	SOX9	TGFB2	Mif*	Apob*	ATN1	Ptk2b*	INPP5J	Itgav*	APOH	BCL6	ETV5	NEFM	ZFP36	Cst3*	RCAN1	PROX1	TRADD	ITGA9	EYA1	P2RX7	LAMA3	SERPINF1	GDF10	AMOT	HDAC9	Glp1r*	CACNA1A	DMBT1
GOTERM_BP_ALL	GO:0048583	regulation of response to stimulus	26	0.00318816	MBL1	RBP4	Ppara*	CADM1	COL3A1	KLRK1	CACNB4	TGFB2	Mif*	GPX2	Ptk2b*	Klkb1*	APOH	SERPINC1	BCL6	SPN	ZFP36	CFB	C1QA	RT1-A2	RT1-A1	EYA1	P2RX7	Ptgds*	SERPINF1	C1RL	FABP4
GOTERM_BP_ALL	GO:0002376	immune system process	37	0.00320163	MBL1	ITGAL	APOBEC1	AIF1	KLRK1	ZBTB16	KIT	CACNB4	RT1-DOB	TGFB2	Mif*	RT1-Bb*	CCL24	CD48	BAK1	BCL6	DEFB1	RT1-T24-4	SPN	TLR12	IL2RB	RT1-CE1	MSH3	CFB	RT1-CE4	RT1-CE13	RT1-S3	SECTM1B	C1QA	RT1-A2	RT1-A1	P2RX7	CXCL14	P2RY14	IRF7	C1RL	IRF4	SPTA1	WDR46
GOTERM_BP_ALL	GO:0050777	negative regulation of immune response	6	0.0033557	GPX2	RT1-A2	RT1-A1	COL3A1	BCL6	SPN	TGFB2
GOTERM_BP_ALL	GO:0019439	aromatic compound catabolic process	5	0.00368999	AADAT	Cyp1a1*	Ephx2*	Ephx1*	KMO
GOTERM_BP_ALL	GO:0050776	regulation of immune response	16	0.0038743	MBL1	RBP4	CADM1	CFB	COL3A1	KLRK1	CACNB4	TGFB2	Mif*	GPX2	C1QA	RT1-A2	RT1-A1	P2RX7	C1RL	BCL6	SPN
GOTERM_BP_ALL	GO:0030154	cell differentiation	65	0.00388578	STEAP4	CYP24A1	AGTPBP1	MLPH	Gja1*	TGFB2	EFHD1	BAK1	MCOLN3	Slc2a4*	TGFBI	Angpt1*	HHIP	SPN	SATB2	Cyp1a1*	Cst3*	HES6	PROX1	PRKCQ	EYA1	KRT19	SERPINF1	RBP4	RGD1562378	Clu*	ZBTB16	CACNB4	KIT	SOX9	Mif*	SEMA5A	CRB1	ATN1	Ptk2b*	INPP5J	Itgav*	Ren*	KRT8	CYP26B1	PDILT	KCNE1	OBSL1	ETV1	BCL6
GOTERM_BP_ALL	GO:0008152	metabolic process	205	0.00398455	RGD1565131	ADCY3	FHIT	CYP24A1	ADCY1	CYP2D5	CYP2D1	MYLIP	Apob*	ERO1LB	PPP1R1B	APOH	GUCA2B	NDUFA10L1	AADAT	ACAA2	GTPBP4	PLD1	BCR	GATM	Cyp1a1*	CRYAB	MYLK3	GSTT2	GSTT3	PTPRN	PPARGC1B	C1QA	PNKP	NME3	BAce*1	BHMT	Hsd11b2*	NEK6	GC	RBP4	ENPP6	ACADSB	RBP1	MME	CACNB4	SULT4A1	LOC501110	Ace*	ATN1
GOTERM_BP_ALL	GO:0051239	regulation of multicellular organismal process	47	0.00414012	Xdh*	Sncg*	RBP4	Tf*	CADM1	AIF1	Mmp9*	KLRK1	Gja1*	APOC2	CPEB1	ZBTB16	KIT	SOX9	TGFB2	Mif*	ATN1	Ptk2b*	INPP5J	Klkb1*	Arg2*	APOH	BCL6	BHLHE41	ETV5	SPN	NEFM	ZFP36	Cst3*	PROX1	TRADD	PRKCQ	P2RX4	EYA1	P2RX7	LAMA3	SERPINF1	Ptgds*	Adra1b*	GDF10	AMOT	IRF4	HDAC9	PROS1	CACNA1A
GOTERM_BP_ALL	GO:0043434	response to peptide hormone stimulus	16	0.00421379	Ppara*	RBP4	PLD1	Sts*	APOBEC1	GATM	FBP1	Gja1*	Cdo1*	PTPRN	Mif*	PRKCQ	EIF4EBP1	TFF3	Hsd11b2*	IGFBP1
GOTERM_BP_ALL	GO:0051924	regulation of calcium ion transport	8	0.00440667	P2RX4	BAK1	P2RX7	WFS1	Gja1*	CACNB4	Glp1r*	TGFB2
GOTERM_BP_ALL	GO:0033189	response to vitamin A	8	0.00479192	RBP4	Cyp1a1*	HSD17B2	SERPINF1	ADH1	Mmp9*	AQP3	TGFB2
GOTERM_BP_ALL	GO:0006518	peptide metabolic process	7	0.00492989	Ace*	GCLC	MME	GSTT2	GSTT3	PCSK5	WDR46
GOTERM_BP_ALL	GO:0009309	amine biosynthetic process	9	0.00501488	BHMT2	Mthfr*	DHFR	BCAT2	MAT2A	TMLHE	BHMT	AGMAT	TGFB2
GOTERM_BP_ALL	GO:0048585	negative regulation of response to stimulus	10	0.00522929	GPX2	ZFP36	RT1-A2	RT1-A1	Ppara*	SERPINF1	COL3A1	SERPINC1	BCL6	SPN	TGFB2
GOTERM_BP_ALL	GO:0042572	retinol metabolic process	4	0.00540413	RBP4	RBP1	ADH1	RETSAT
GOTERM_BP_ALL	GO:0042592	homeostatic process	36	0.00550513	Xdh*	Tf*	RBP4	GCLC	WFS1	HEXB	SLC9A2	APOC2	PDIA5	CACNB4	ATP6V1B1	TGFB2	GPX2	BAK1	ASGR2	Apob*	Slc2a4*	Ptk2b*	Itgav*	PDILT	KCNE1	BCL6	SLC39A4	GUCA2B	SLC34A2	Slc26a4*	P2RX4	G6PC	P2RX7	RHCG	Adra1b*	FABP4	STC1	ABCC2	CACNA1A	Glp1r*
GOTERM_BP_ALL	GO:0048518	positive regulation of biological process	78	0.00574379	Ppara*	CADM1	WFS1	AIF1	Mmp9*	Gja1*	DDR2	AQP3	TGFB2	BAK1	Apob*	OSR2	APOH	Angpt1*	FAM129A	SPN	ZFP36	SATB2	PLD1	Sts*	PDXK	Cyp1a1*	Cst3*	SIRPA	PROX1	PPARGC1B	RT1-A2	C1QA	RT1-A1	PRKCQ	EYA1	SERPINF1	KCP	UBC	PROS1	Glp1r*	NEK6	MBL1	Tf*	RBP4	ITGAL	GCLC	Clu*	KLRK1	APOC2
GOTERM_BP_ALL	GO:0048869	cellular developmental process	66	0.00598231	STEAP4	CYP24A1	AGTPBP1	MLPH	Gja1*	TGFB2	EFHD1	BAK1	MCOLN3	Slc2a4*	TGFBI	Angpt1*	HHIP	SPN	SATB2	Cyp1a1*	Cst3*	HES6	PROX1	PRKCQ	EYA1	KRT19	SERPINF1	RBP4	RGD1562378	Clu*	ZBTB16	CACNB4	KIT	SOX9	Mif*	SEMA5A	CRB1	ATN1	Ptk2b*	INPP5J	Itgav*	Ren*	KRT8	CYP26B1	PDILT	KCNE1	OBSL1	ETV1	BCL6
GOTERM_BP_ALL	GO:0030198	extracellular matrix organization	9	0.0061797	SMOC2	FBLN1	Mmp9*	SMOC1	COL3A1	Cst3*	MYH11	LOC313641	TGFB2
GOTERM_BP_ALL	GO:0006631	fatty acid metabolic process	14	0.00619079	Acsm3*	Cyp2j4*	ACAA2	Ppara*	ACADSB	Ptgds*	ACOT12	Ephx2*	Cyp4a8*	FABP4	HPGD	ACSM5	DEGS2	Mif*
GOTERM_BP_ALL	GO:0000097	sulfur amino acid biosynthetic process	4	0.00686416	BHMT2	Mthfr*	MAT2A	BHMT
GOTERM_BP_ALL	GO:0006767	water-soluble vitamin metabolic process	6	0.00698731	GCLC	PDXK	TMLHE	SLC19A3	KMO	GSTO1	RGD1566085
GOTERM_BP_ALL	GO:0031348	negative regulation of defense response	6	0.00698731	GPX2	ZFP36	RT1-A2	RT1-A1	SERPINF1	SERPINC1	SPN
GOTERM_BP_ALL	GO:0051605	protein maturation by peptide bond cleavage	8	0.0071101	C1QA	MBL1	CFB	Klkb1*	Ren*	APOH	C1RL	PCSK5
GOTERM_BP_ALL	GO:0016053	organic acid biosynthetic process	12	0.00744876	Acsm3*	PLD1	BHMT2	Mthfr*	DHFR	BCAT2	MAT2A	Ptgds*	BHMT	GSTO1	DEGS2	Mif*
GOTERM_BP_ALL	GO:0031667	response to nutrient levels	18	0.00748592	Ppara*	RBP4	CYP24A1	PDXK	GATM	Cyp1a1*	HSD17B2	Mmp9*	Cst3*	AQP3	TGFB2	Mif*	G6PC	SERPINF1	ADH1	SERPINC1	Hsd11b2*	Angpt1*	RGD1566085
GOTERM_BP_ALL	GO:0002682	regulation of immune system process	22	0.00754519	ZFP36	MBL1	RBP4	ITGAL	CADM1	CFB	Mmp9*	COL3A1	KLRK1	CACNB4	ZBTB16	AQP3	TGFB2	Mif*	GPX2	C1QA	RT1-A2	RT1-A1	PRKCQ	P2RX7	C1RL	BCL6	SPN
GOTERM_BP_ALL	GO:0048706	embryonic skeletal system development	8	0.00765894	RBP4	EYA1	SATB2	RDH10	OSR2	LOC313641	PCSK5	TGFB2
GOTERM_BP_ALL	GO:0050801	ion homeostasis	23	0.00786821	Tf*	GCLC	WFS1	SLC9A2	HEXB	CACNB4	ATP6V1B1	SLC34A2	Slc26a4*	BAK1	P2RX4	P2RX7	RHCG	Ptk2b*	Itgav*	KCNE1	Adra1b*	STC1	ABCC2	GUCA2B	SLC39A4	Glp1r*	CACNA1A
GOTERM_BP_ALL	GO:0055080	cation homeostasis	17	0.00828495	Tf*	WFS1	SLC9A2	HEXB	CACNB4	ATP6V1B1	Slc26a4*	BAK1	P2RX7	RHCG	Ptk2b*	Itgav*	Adra1b*	STC1	SLC39A4	CACNA1A	Glp1r*
GOTERM_BP_ALL	GO:0030035	microspike assembly	4	0.00853607	DNM3	BAIAP2L2	BAIAP2L1	FGD3
GOTERM_BP_ALL	GO:0010876	lipid localization	11	0.00886934	RBP4	Ace*	P2RX7	Apob*	GM2A	HEXB	APOH	APOC2	ABCC2	APOL11A	SCP2
GOTERM_BP_ALL	GO:0009410	response to xenobiotic stimulus	5	0.00933799	GCLC	GSTM4	Cyp1a1*	AOX1	Ephx1*	GSTM7
GOTERM_BP_ALL	GO:0008015	blood circulation	12	0.009429	P2RX4	Ppara*	Ace*	GCLC	Ren*	Adra1b*	Ephx2*	Hsd11b2*	GUCA2B	PCSK5	Glp1r*	Mif*
GOTERM_BP_ALL	GO:0016043	cellular component organization	79	0.00966816	KIFC1	CADM1	TUBB2B	GM2A	HIP1R	AIF1	CROCC	Mmp9*	HEXB	HR	Gja1*	CPEB1	TGFB2	EFHD1	ASGR2	BAK1	Apob*	Angpt1*	SATB2	CCDC88A	CRYAB	Cst3*	SIRPA	PROX1	EYA1	KRT19	AKAP2	WDR46	NEK6	HAUS4	RGD1562378	Clu*	COL3A1	DPYS	NOSTRIN	CACNB4	SOX9	Mif*	SEMA5A	SMOC2	CRB1	FGA	Ptk2b*	SMOC1	Itgav*
GOTERM_BP_ALL	GO:0010038	response to metal ion	13	0.00971178	Xdh*	D2HGDH	ADCY1	APOBEC1	GATM	Cyp1a1*	Apob*	P2RX7	ABCB1A	FGA	PDE1C	DDX19A	Ptk2b*
GOTERM_BP_ALL	GO:0009119	ribonucleoside metabolic process	7	0.0100177	FHIT	APOBEC1	NME3	MAT2A	RBM3	NT5C1A	Comt*
GOTERM_BP_ALL	GO:0051234	establishment of localization	86	0.0102401	STEAP4	APOBEC1	GM2A	SLC22A13	HIP1R	SLC15A2	MLPH	SLC5A1	SLC9A2	Gja1*	SLC21A4	AQP3	TGFB2	ASGR2	BAK1	Apob*	MCOLN3	Slc2a4*	APOH	VPS13A	SLC4A1	MCOLN2	GUCA2B	ATP6V0D2	NDUFA10L1	SVOP	CACNG5	SLC7A13	SIRPA	SLC7A12	SLC34A2	Slc26a4*	BSND	G6PC	RHCG	Ptgds*	ABCB1A	RAB11FIP1	Glp1r*	WDR46	GC	SLC39A14	Tf*	RBP4	SLC38A3
GOTERM_BP_ALL	GO:0031347	regulation of defense response	11	0.0102957	GPX2	ZFP36	RT1-A2	RT1-A1	CADM1	SERPINF1	SERPINC1	KLRK1	FABP4	BCL6	SPN	Mif*
GOTERM_BP_ALL	GO:0051179	localization	98	0.0105859	APOBEC1	SLC22A13	CROCC	SLC9A2	AQP3	TGFB2	BAK1	Apob*	MCOLN3	Slc2a4*	APOH	VPS13A	SLC4A1	MCOLN2	GUCA2B	NDUFA10L1	SATB2	SIRPA	SLC34A2	ABCB1A	RHCG	AKAP2	Glp1r*	GC	RBP4	SLC38A3	LOC361914	RTP4	RBP1	ADHFE1	APOC2	CACNB2	NOSTRIN	CACNB4	ATP6V1B1	Ace*	LOC688389	Itgav*	PRIMA1	APOL11A	SLCO4C1	LOC689064	LOC313641	SLC6A18	PPIF
GOTERM_BP_ALL	GO:0006955	immune response	23	0.01084	TLR12	MBL1	ITGAL	APOBEC1	RT1-CE1	MSH3	CFB	RT1-CE4	RT1-CE13	RT1-S3	SECTM1B	RT1-DOB	Mif*	RT1-Bb*	C1QA	CCL24	RT1-A2	RT1-A1	CXCL14	P2RY14	IRF7	C1RL	BCL6	DEFB1	RT1-T24-4
GOTERM_BP_ALL	GO:0043269	regulation of ion transport	9	0.0109192	P2RX4	BAK1	P2RX7	WFS1	Gja1*	CACNB4	Glp1r*	TGFB2	Mif*
GOTERM_BP_ALL	GO:0065007	biological regulation	193	0.0110308	ADCY3	CYP24A1	Sncg*	ADCY1	CADM1	AIF1	SLC9A2	AQP3	CD48	BAK1	Apob*	PPP1R1B	APOH	GUCA2B	GNG7	PLD1	GTPBP4	BCR	Cyp1a1*	CRYAB	PTPRN	PROX1	SIRPA	PPARGC1B	RT1-A2	C1QA	RND2	RT1-A1	RHCG	SERPINF1	TFPI	Hsd11b2*	WFDC1	STC1	NEK6	RBP4	RBP1	RHPN1	MYBL1	CACNB4	Ace*	ATN1	Klkb1*	Arg2*	PDILT
GOTERM_BP_ALL	GO:0022414	reproductive process	33	0.0111305	Xdh*	RBP4	BCAT2	HEXB	Clu*	ZBTB16	KIT	Comt*	SOX9	TGFB2	Mif*	INSRR	BAK1	Apob*	Ptk2b*	PPP1R1B	Ren*	CYP26B1	PDILT	BCL6	Angpt1*	PCSK5	DNM3	Sts*	SLCO4C1	Cyp1a1*	Cst3*	Cdo1*	RDH10	FBLN1	ADAM1A	Hsd11b2*	HPGD
GOTERM_BP_ALL	GO:0006810	transport	85	0.0112223	STEAP4	APOBEC1	GM2A	SLC22A13	HIP1R	SLC15A2	MLPH	SLC5A1	SLC9A2	Gja1*	SLC21A4	AQP3	TGFB2	ASGR2	BAK1	Apob*	MCOLN3	Slc2a4*	APOH	VPS13A	SLC4A1	MCOLN2	GUCA2B	ATP6V0D2	NDUFA10L1	SVOP	CACNG5	SLC7A13	SIRPA	SLC7A12	SLC34A2	Slc26a4*	BSND	G6PC	RHCG	Ptgds*	ABCB1A	RAB11FIP1	Glp1r*	WDR46	GC	SLC39A14	Tf*	RBP4	SLC38A3
GOTERM_BP_ALL	GO:0050728	negative regulation of inflammatory response	5	0.0120345	GPX2	ZFP36	SERPINF1	SERPINC1	SPN
GOTERM_BP_ALL	GO:0080134	regulation of response to stress	16	0.0120734	ZFP36	CADM1	KLRK1	TGFB2	Mif*	GPX2	RT1-A2	RT1-A1	EYA1	SERPINF1	Ptk2b*	Klkb1*	APOH	SERPINC1	FABP4	BCL6	SPN
GOTERM_BP_ALL	GO:0016485	protein processing	9	0.0122624	C1QA	MBL1	P2RX7	CFB	Klkb1*	Ren*	APOH	C1RL	PCSK5
GOTERM_BP_ALL	GO:0050727	regulation of inflammatory response	8	0.0124141	GPX2	ZFP36	SERPINF1	SERPINC1	FABP4	BCL6	SPN	Mif*
GOTERM_BP_ALL	GO:0006979	response to oxidative stress	13	0.0124368	GCLC	GATM	CRYAB	Mmp9*	Clu*	Cst3*	GJA3	GPX2	HAO1	PNKP	Ptk2b*	ABCC2	CAR3
GOTERM_BP_ALL	GO:0009187	cyclic nucleotide metabolic process	6	0.0127366	ADCY3	ADCY1	PDE1C	GUCY1B2	CACNB4	GUCA2B
GOTERM_BP_ALL	GO:0050778	positive regulation of immune response	11	0.0130527	C1QA	RT1-A2	MBL1	RT1-A1	P2RX7	CADM1	CFB	C1RL	KLRK1	CACNB4	TGFB2	Mif*
GOTERM_BP_ALL	GO:0003044	regulation of systemic arterial blood pressure mediated by a chemical signal	5	0.0135513	Ren*	Adra1b*	Hsd11b2*	PCSK5	Mif*
GOTERM_BP_ALL	GO:0006869	lipid transport	10	0.0135767	RBP4	Ace*	P2RX7	Apob*	GM2A	APOH	APOC2	ABCC2	APOL11A	SCP2
GOTERM_BP_ALL	GO:0050878	regulation of body fluid levels	9	0.0137231	Vwf*	FGA	WFS1	Klkb1*	TFPI	APOH	Hsd11b2*	GUCA2B	PROS1
GOTERM_BP_ALL	GO:0048519	negative regulation of biological process	66	0.0142588	Ppara*	WFS1	AIF1	RBM3	HR	Gja1*	OSGIN1	TGFB2	GPX2	BAK1	EIF4EBP1	CASP4	APOH	HHIP	FAM129A	SPN	ZFP36	SATB2	GTPBP4	CRYAB	CILP	Cst3*	PROX1	RT1-A2	RT1-A1	EYA1	SERPINF1	UBC	WFDC1	PROS1	Glp1r*	RBP4	GCLC	Clu*	COL3A1	APOC2	NOSTRIN	KIT	Comt*	ZBTB16	SOX9	Mif*	ATN1	INPP5J	Ptk2b*
GOTERM_BP_ALL	GO:0055086	nucleobase, nucleoside and nucleotide metabolic process	19	0.0145316	ADCY3	FHIT	ADCY1	APOBEC1	MAT2A	NT5C1A	RBM3	AK2	DPYS	KMO	Comt*	CACNB4	PNKP	DHFR	NME3	PDE1C	GUCY1B2	GUCA2B	ATP6V0D2
GOTERM_BP_ALL	GO:0051591	response to cAMP	7	0.0146456	Alas1*	MAT2A	Ptk2b*	Ren*	Cdo1*	PTPRN	PPARGC1B
GOTERM_BP_ALL	GO:0015893	drug transport	4	0.0148789	ABCB1A	SLC15A2	ABCC2	SLC21A4
GOTERM_BP_ALL	GO:0019882	antigen processing and presentation	8	0.0149936	RT1-A2	RT1-A1	RT1-CE1	RT1-CE4	RT1-CE13	RT1-S3	RT1-DOB	RT1-T24-4	WDR46	RT1-Bb*
GOTERM_BP_ALL	GO:0043270	positive regulation of ion transport	6	0.0152039	P2RX4	BAK1	P2RX7	WFS1	Glp1r*	Mif*
GOTERM_BP_ALL	GO:0051604	protein maturation	9	0.015307	C1QA	MBL1	P2RX7	CFB	Klkb1*	Ren*	APOH	C1RL	PCSK5
GOTERM_BP_ALL	GO:0009266	response to temperature stimulus	9	0.015307	PRKCQ	GCLC	CRYAB	RBM3	Mmp9*	ABCC2	MYOF	TGFB2	Mif*
GOTERM_BP_ALL	GO:0051259	protein oligomerization	14	0.0153652	CRYAB	MUC20	HR	DPYS	Gja1*	TRADD	Mif*	Vwf*	P2RX4	P2RX7	TGM3	Angpt1*	AKAP2	GCHFR
GOTERM_BP_ALL	GO:0030031	cell projection assembly	7	0.0157237	DNM3	P2RX7	CCDC88A	BAIAP2L2	BAIAP2L1	CAPG	FGD3
GOTERM_BP_ALL	GO:0032094	response to food	4	0.0174484	G6PC	PDXK	Cyp1a1*	Hsd11b2*	RGD1566085
GOTERM_BP_ALL	GO:0040007	growth	14	0.0176494	GATM	Mmp9*	Gja1*	SOX9	TGFB2	Vwf*	PRKCQ	RDH10	G6PC	FGA	Adra1b*	IGFBP1	CACNA1A	DMBT1
GOTERM_BP_ALL	GO:0006811	ion transport	32	0.017868	SLC39A14	Tf*	STEAP4	SLC38A3	SLC5A1	SLC9A2	RHBG	CACNB2	CACNB4	SLC21A4	ATP6V1B1	SLCO1A1	MCOLN3	KCNE1	SLC39A8	SLC4A1	SLC4A9	MCOLN2	SLC39A4	ATP6V0D2	SVOP	SLCO4C1	CACNG5	SLC34A2	Slc26a4*	P2RX4	BSND	P2RX7	RHCG	ABCC2	Glp1r*	CACNA1A
GOTERM_BP_ALL	GO:0006865	amino acid transport	8	0.0179337	SLC38A3	LOC361914	LOC688389	CACNB4	SLC6A18	SLC7A13	CACNA1A	SLC7A12
GOTERM_BP_ALL	GO:0033559	unsaturated fatty acid metabolic process	6	0.0179717	Cyp2j4*	Ptgds*	Ephx2*	Cyp4a8*	HPGD	Mif*
GOTERM_BP_ALL	GO:0008652	cellular amino acid biosynthetic process	6	0.0179717	BHMT2	Mthfr*	DHFR	BCAT2	MAT2A	BHMT
GOTERM_BP_ALL	GO:0051336	regulation of hydrolase activity	16	0.018452	GM2A	MSH3	Cst3*	GNG13	APOC2	RCAN1	TGFB2	TBC1D16	BAK1	ADAP2	CASP4	Ptk2b*	APOH	BCL6	TBC1D30	GCHFR
GOTERM_BP_ALL	GO:0051928	positive regulation of calcium ion transport	5	0.0188094	P2RX4	BAK1	P2RX7	WFS1	Glp1r*
GOTERM_BP_ALL	GO:0007169	transmembrane receptor protein tyrosine kinase signaling pathway	13	0.018912	BCR	MUC20	KIT	DDR2	INSRR	EPHA4	EIF4EBP1	Ptk2b*	Angpt1*	IGFBP1	PCSK5	CACNA1A	GFRA2
GOTERM_BP_ALL	GO:0032102	negative regulation of response to external stimulus	6	0.0194724	GPX2	ZFP36	Ppara*	SERPINF1	SERPINC1	SPN
GOTERM_BP_ALL	GO:0009066	aspartate family amino acid metabolic process	4	0.0202492	BHMT2	Mthfr*	BHMT	ASPG
GOTERM_BP_ALL	GO:0009408	response to heat	7	0.0205842	PRKCQ	GCLC	CRYAB	Mmp9*	ABCC2	MYOF	Mif*
GOTERM_BP_ALL	GO:0009607	response to biotic stimulus	18	0.0210485	PLD1	APOBEC1	Cyp1a1*	FGR	CFB	Mmp9*	Comt*	Mif*	GPX2	BAK1	P2RX7	IRF7	KRT8	MX1	PROS1	DEFB1	MX2	SPN
GOTERM_BP_ALL	GO:0051146	striated muscle cell differentiation	8	0.0224549	KRT19	KRT8	MYH11	OBSL1	RCAN1	CACNB4	PROX1	SNTA1
GOTERM_BP_ALL	GO:0030239	myofibril assembly	4	0.0232823	KRT19	KRT8	OBSL1	PROX1
GOTERM_BP_ALL	GO:0010043	response to zinc ion	4	0.0232823	D2HGDH	P2RX7	APOBEC1	DDX19A
GOTERM_BP_ALL	GO:0009116	nucleoside metabolic process	7	0.023359	FHIT	APOBEC1	NME3	MAT2A	RBM3	NT5C1A	Comt*
GOTERM_BP_ALL	GO:0032868	response to insulin stimulus	10	0.0236872	PRKCQ	RBP4	Ppara*	EIF4EBP1	APOBEC1	FBP1	Hsd11b2*	IGFBP1	PTPRN	Mif*
GOTERM_BP_ALL	GO:0009086	methionine biosynthetic process	3	0.0240891	BHMT2	Mthfr*	BHMT
GOTERM_BP_ALL	GO:0016042	lipid catabolic process	10	0.0247211	ENPP6	CYP24A1	PLD1	PLA2G16	ACADSB	Apob*	GM2A	HEXB	PLA2G7	ASPG
GOTERM_BP_ALL	GO:0051186	cofactor metabolic process	13	0.024938	PDXK	GCLC	Cyp1a1*	ACLY	GSTT2	KMO	GSTT3	Alas1*	Mthfr*	DHFR	ACOT12	SPTA1	RGD1566085	SPTB
GOTERM_BP_ALL	GO:0050714	positive regulation of protein secretion	5	0.0251766	PRKCQ	RBP4	P2RX7	CADM1	TGFB2
GOTERM_BP_ALL	GO:0051188	cofactor biosynthetic process	8	0.0263243	Alas1*	GCLC	PDXK	DHFR	ACLY	KMO	SPTA1	RGD1566085	SPTB
GOTERM_BP_ALL	GO:0010522	regulation of calcium ion transport into cytosol	4	0.0265477	P2RX4	BAK1	P2RX7	TGFB2
GOTERM_BP_ALL	GO:0051241	negative regulation of multicellular organismal process	11	0.0266412	RBP4	P2RX4	P2RX7	Klkb1*	Arg2*	Cst3*	APOH	APOC2	BCL6	SOX9	PROS1
GOTERM_BP_ALL	GO:0006576	biogenic amine metabolic process	8	0.0277092	AADAT	ENPP6	TMLHE	KMO	Comt*	AGMAT	FABP5	TGFB2
GOTERM_BP_ALL	GO:0032526	response to retinoic acid	6	0.0282025	RBP4	HSD17B2	SERPINF1	ADH1	AQP3	TGFB2
GOTERM_BP_ALL	GO:0007584	response to nutrient	13	0.0284647	RBP4	CYP24A1	GATM	Cyp1a1*	HSD17B2	Mmp9*	AQP3	TGFB2	Mif*	SERPINF1	ADH1	SERPINC1	Angpt1*
GOTERM_BP_ALL	GO:0030005	cellular di-, tri-valent inorganic cation homeostasis	13	0.0293892	Tf*	BAK1	P2RX7	WFS1	Ptk2b*	Itgav*	HEXB	Adra1b*	STC1	CACNB4	SLC39A4	Glp1r*	CACNA1A
GOTERM_BP_ALL	GO:0032101	regulation of response to external stimulus	11	0.0298173	GPX2	ZFP36	Ppara*	SERPINF1	Klkb1*	SERPINC1	APOH	FABP4	BCL6	SPN	Mif*
GOTERM_BP_ALL	GO:0031099	regeneration	9	0.0302772	PRKCQ	Vwf*	FGA	GATM	APOH	Gja1*	Angpt1*	IGFBP1	DMBT1
GOTERM_BP_ALL	GO:0007626	locomotory behavior	13	0.0303583	CCL24	LSP1	EPHA4	Sncg*	MCOLN3	HEXB	Adra1b*	AMOT	VPS13A	CACNB4	CACNA1A	TGFB2	GNG7
GOTERM_BP_ALL	GO:0042692	muscle cell differentiation	9	0.0316318	KRT19	LGALS1	KRT8	MYH11	OBSL1	RCAN1	CACNB4	PROX1	SNTA1
GOTERM_BP_ALL	GO:0051270	regulation of cell motion	12	0.0319587	PLD1	Ace*	GTPBP4	LAMA3	Ptk2b*	AIF1	Mmp9*	APOH	AMOT	BCL6	KIT	TGFB2
GOTERM_BP_ALL	GO:0048704	embryonic skeletal system morphogenesis	6	0.0322894	EYA1	SATB2	RDH10	OSR2	LOC313641	TGFB2
GOTERM_BP_ALL	GO:0032870	cellular response to hormone stimulus	10	0.0328709	ADCY3	ADCY1	EIF4EBP1	APOBEC1	AIF1	Ren*	FBP1	GNG13	IGFBP1	GNG7
GOTERM_BP_ALL	GO:0009653	anatomical structure morphogenesis	46	0.0330493	RBP4	AGTPBP1	Clu*	Gja1*	ZBTB16	SOX9	TGFB2	SEMA5A	BAK1	Apob*	OSR2	CRB1	FGA	Ptk2b*	Itgav*	KRT8	CYP26B1	APOH	OBSL1	ETV1	BCL6	Angpt1*	HHIP	IPMK	PCSK5	SATB2	GATM	LOC313641	PROX1	ITGA9	EPHA4	LAMA1	PRKCQ	Vwf*	EYA1	RDH10	KRT19	P2RX7	SFRP2	Adra1b*	AMOT	IGFBP1	FOXI1	CACNA1A	GFRA3
GOTERM_BP_ALL	GO:0006874	cellular calcium ion homeostasis	11	0.0332528	BAK1	P2RX7	Ptk2b*	WFS1	Itgav*	HEXB	Adra1b*	STC1	CACNB4	Glp1r*	CACNA1A
GOTERM_BP_ALL	GO:0031333	negative regulation of protein complex assembly	4	0.0337718	EIF4EBP1	INPP5J	CAPG	Clu*
GOTERM_BP_ALL	GO:0001990	regulation of systemic arterial blood pressure by hormone	4	0.0337718	Ren*	Hsd11b2*	PCSK5	Mif*
GOTERM_BP_ALL	GO:0030334	regulation of cell migration	11	0.0344572	PLD1	Ace*	GTPBP4	LAMA3	Ptk2b*	AIF1	Mmp9*	APOH	AMOT	KIT	TGFB2
GOTERM_BP_ALL	GO:0048738	cardiac muscle tissue development	6	0.0344643	RBP4	MYH11	OBSL1	LOC313641	PROX1	TGFB2
GOTERM_BP_ALL	GO:0007507	heart development	13	0.0348626	RBP4	ADAP2	COL3A1	MYH11	Adra1b*	OBSL1	Gja1*	LOC313641	SOX9	HDAC9	PCSK5	PROX1	TGFB2
GOTERM_BP_ALL	GO:0007399	nervous system development	42	0.0349315	Sncg*	CADM1	AGTPBP1	Clu*	HEXB	Gja1*	MYLIP	KIT	ZBTB16	TGFB2	Mif*	SEMA5A	EFHD1	Apob*	ATN1	MCOLN3	CRB1	INPP5J	Ptk2b*	ETV1	VPS13A	HHIP	BHLHE41	IPMK	NEFM	DNM3	SATB2	BCR	Cst3*	HES6	LOC313641	PROX1	EPHA4	PRKCQ	EYA1	FNBP1	SERPINF1	VSNL1	MAP2	CACNA1A	GFRA2	GFRA3
GOTERM_BP_ALL	GO:0009888	tissue development	29	0.0356481	RBP4	Ppara*	COL3A1	Gja1*	CACNB4	SOX9	TGFB2	Mif*	FGA	TGFBI	KCNE1	OBSL1	IPMK	Sts*	SATB2	GATM	RCAN1	LOC313641	PROX1	ITGA9	Vwf*	PRKCQ	LAMA1	EYA1	RDH10	MYH11	IGFBP1	SNTA1	DMBT1
GOTERM_BP_ALL	GO:0015837	amine transport	9	0.0359431	SLC38A3	LOC361914	LOC688389	ABCC2	CACNB4	SLC6A18	SLC7A13	CACNA1A	SLC7A12
GOTERM_BP_ALL	GO:0042398	cellular amino acid derivative biosynthetic process	6	0.0367279	GCLC	MAT2A	GATM	TMLHE	AGMAT	TGFB2
GOTERM_BP_ALL	GO:0051272	positive regulation of cell motion	8	0.0370615	PLD1	Ptk2b*	AIF1	Mmp9*	AMOT	BCL6	KIT	TGFB2
GOTERM_BP_ALL	GO:0001666	response to hypoxia	12	0.0376598	PRKCQ	Ppara*	Tf*	Ace*	Alas1*	Cyp1a1*	Ptk2b*	Mmp9*	Cst3*	Hsd11b2*	Angpt1*	TGFB2
GOTERM_BP_ALL	GO:0001912	positive regulation of leukocyte mediated cytotoxicity	4	0.037727	RT1-A2	RT1-A1	P2RX7	CADM1	KLRK1
GOTERM_BP_ALL	GO:0006805	xenobiotic metabolic process	4	0.037727	GSTM4	Cyp1a1*	AOX1	Ephx1*	GSTM7
GOTERM_BP_ALL	GO:0055074	calcium ion homeostasis	11	0.0382526	BAK1	P2RX7	Ptk2b*	WFS1	Itgav*	HEXB	Adra1b*	STC1	CACNB4	Glp1r*	CACNA1A
GOTERM_BP_ALL	GO:0008202	steroid metabolic process	11	0.0382526	CYP51	GC	SULT4A1	CYP24A1	Sts*	G6PC	Apob*	HSD17B2	HSD17B1	Hsd11b2*	Comt*
GOTERM_BP_ALL	GO:0044272	sulfur compound biosynthetic process	5	0.0383646	BHMT2	Mthfr*	GCLC	MAT2A	BHMT
GOTERM_BP_ALL	GO:0007565	female pregnancy	8	0.0387995	FBLN1	Sts*	Cst3*	Hsd11b2*	Comt*	HPGD	PCSK5	TGFB2
GOTERM_BP_ALL	GO:0007517	muscle organ development	11	0.0395795	RBP4	CRYAB	MYH11	OBSL1	ETV1	RCAN1	LOC313641	CACNB4	PROX1	SNTA1	TGFB2
GOTERM_BP_ALL	GO:0060348	bone development	9	0.0406347	CYP24A1	SATB2	RGD1562378	Mmp9*	STC1	LOC313641	SOX9	ATP6V1B1	TGFB2
GOTERM_BP_ALL	GO:0015849	organic acid transport	10	0.0412016	Ace*	SLC38A3	LOC361914	LOC688389	ABCC2	CACNB4	SLC6A18	SLC7A13	CACNA1A	SLC7A12
GOTERM_BP_ALL	GO:0015674	di-, tri-valent inorganic cation transport	10	0.0412016	STEAP4	SLC39A14	P2RX4	Tf*	P2RX7	CACNG5	CACNB2	CACNB4	Glp1r*	CACNA1A
GOTERM_BP_ALL	GO:0010608	posttranscriptional regulation of gene expression	10	0.0412016	ZFP36	ASGR2	GTPBP4	EIF4EBP1	APOBEC1	Ptk2b*	RBM3	KRT7	CPEB1	FAM129A
GOTERM_BP_ALL	GO:0055066	di-, tri-valent inorganic cation homeostasis	13	0.0412995	Tf*	BAK1	P2RX7	WFS1	Ptk2b*	Itgav*	HEXB	Adra1b*	STC1	CACNB4	SLC39A4	Glp1r*	CACNA1A
GOTERM_BP_ALL	GO:0006873	cellular ion homeostasis	19	0.0424921	Tf*	GCLC	WFS1	HEXB	CACNB4	SLC34A2	BAK1	P2RX4	P2RX7	RHCG	Ptk2b*	Itgav*	KCNE1	Adra1b*	STC1	ABCC2	SLC39A4	Glp1r*	CACNA1A
GOTERM_BP_ALL	GO:0051128	regulation of cellular component organization	20	0.0444489	CCDC88A	Clu*	RUFY1	Cst3*	APOC2	KIT	SIRPA	PROX1	TGFB2	Mif*	PRKCQ	EIF4EBP1	P2RX7	INPP5J	CAPG	MAP2	PROS1	NEK6	NEFM	CACNA1A
GOTERM_BP_ALL	GO:0042953	lipoprotein transport	3	0.0444866	Apob*	APOBEC1	APOC2
GOTERM_BP_ALL	GO:0017145	stem cell division	3	0.0444866	ZBTB16	KIT	TGFB2
GOTERM_BP_ALL	GO:0034405	response to fluid shear stress	3	0.0444866	P2RX4	P2RX7	TGFB2
GOTERM_BP_ALL	GO:0030002	cellular anion homeostasis	3	0.0444866	ABCC2	CACNA1A	SLC34A2
GOTERM_BP_ALL	GO:0051899	membrane depolarization	5	0.044559	P2RX4	P2RX7	GCLC	KCNE1	CACNA1A
GOTERM_BP_ALL	GO:0003073	regulation of systemic arterial blood pressure	5	0.044559	Ren*	Adra1b*	Hsd11b2*	PCSK5	Mif*
GOTERM_BP_ALL	GO:0048468	cell development	30	0.0447265	RBP4	Clu*	Gja1*	KIT	CACNB4	ZBTB16	SOX9	TGFB2	SEMA5A	EFHD1	CRB1	Ptk2b*	Ren*	KRT8	KCNE1	OBSL1	ETV1	BCL6	SATB2	Cst3*	RCAN1	PROX1	EPHA4	RDH10	KRT19	MAP2	MYH11	CACNA1A	GFRA3	SNTA1
GOTERM_BP_ALL	GO:0006952	defense response	20	0.0455399	TLR12	MBL1	Tf*	PLD1	APOBEC1	FGR	CFB	Ephx2*	Cst3*	Mif*	C1QA	LSP1	P2RX7	CASP4	Klkb1*	C1RL	DEFB1	WDR46	SPN	GNG7
GOTERM_BP_ALL	GO:0046058	cAMP metabolic process	4	0.0463107	ADCY3	ADCY1	PDE1C	CACNB4
GOTERM_BP_ALL	GO:0048589	developmental growth	9	0.0474999	PRKCQ	Vwf*	RDH10	FGA	GATM	Gja1*	IGFBP1	SOX9	DMBT1
GOTERM_BP_ALL	GO:0009755	hormone-mediated signaling	5	0.0478538	ADCY3	ADCY1	Ren*	GNG13	GNG7
GOTERM_BP_ALL	GO:0045595	regulation of cell differentiation	24	0.0478584	ZFP36	Xdh*	Ppara*	Clu*	RCAN1	KIT	ZBTB16	SOX9	PROX1	TGFB2	Mif*	ITGA9	Apob*	EYA1	ATN1	SERPINF1	INPP5J	Itgav*	BCL6	HDAC9	Glp1r*	CACNA1A	NEFM	DMBT1
GOTERM_BP_ALL	GO:0051592	response to calcium ion	6	0.0493954	D2HGDH	P2RX7	APOBEC1	FGA	Ptk2b*	PDE1C
GOTERM_BP_ALL	GO:0048771	tissue remodeling	6	0.0493954	Xdh*	BAK1	Mmp9*	Adra1b*	SPP2	TGFB2
GOTERM_BP_ALL	GO:0045087	innate immune response	7	0.0498731	C1QA	TLR12	MBL1	CFB	C1RL	DEFB1	Mif*
[truncated: 162 more columns]
