# Supplementary material for: Comparative transcriptional profiling of renal cortex in rats with inherited stress-induced arterial hypertension and normotensive Wistar Albino Glaxo rats
Source: BMC Genet. 2016 Jan 27;17(Suppl 1):12. doi: 10.1186/s12863-015-0306-9 (PMC4895253; doi:10.1186/s12863-015-0306-9)
Supplement: Additional file 2: — DEGs related to GO terms. (XLS 92 kb) [file 12863_2015_306_MOESM2_ESM.xls]

## Sheet: Лист1
Additional file_2
DEGs related to GO terms
gene symbol	Acc.#	log2(fold_change) ISIAH/WAG	gene name	DEGs associated with
				hypertension	kidney diseases
response to hormone stimulus
Abcc2	NM_012833.1	-0.465638	ATP-binding cassette, subfamily C (CFTR/MRP), member 2		Abcc2
Adcy1	NM_001107239.1	-1.07096	adenylate cyclase 1 (brain)
Adcy3	NM_130779.2	0.95485	adenylate cyclase 3
Adh1	NM_019286.3	0.516578	alcohol dehydrogenase 1 (class I)
Adra1b	NM_016991.2	-1.24248	adrenoceptor alpha 1B	Adra1b
Aif1	NM_017196.3	0.590883	allograft inflammatory factor 1		Aif1
Angpt1	XM_006241609.1	0.687893	angiopoietin 1, transcript variant X1	Angpt1	Angpt1
Apobec1	XM_006237294.1	-1.82472	apolipoprotein B mRNA editing enzyme, catalytic polypeptide 1, transcript variant X10
Car4	XM_006247031.1	0.650936	carbonic anhydrase 4, transcript variant X1
Cdo1	XM_006254698.1	-0.775125	cysteine dioxygenase type 1, transcript variant X1	Cdo1
Cryab	NM_012935.3	-0.919826	crystallin, alpha B
Cst3	NM_012837.1	-0.499312	cystatin C	Cst3	Cst3
Cyp4a8	NM_031605.2	-0.554412	cytochrome P450, family 4, subfamily a, polypeptide 8	Cyp4a8	Cyp4a8
Dmbt1	XM_006230425.1	1.53252	deleted in malignant brain tumors 1
Eif4ebp1	NM_053857.2	0.736769	eukaryotic translation initiation factor 4E binding protein 1
Fabp4	NM_053365.1	-3.2316	fatty acid binding protein 4, adipocyte
Fbp1	NM_012558.3	0.591939	fructose-1,6-bisphosphatase 1
Gatm	NM_031031.2	0.740936	glycine amidinotransferase (L-arginine:glycine amidinotransferase)		Gatm
Gclc	NM_012815.2	-0.752219	glutamate-cysteine ligase, catalytic subunit
Gja1	XM_006256503.1	0.537557	gap junction protein, alpha 1, transcript variant X2	Gja1	Gja1
Gng13	NM_001135918.1	-1.18877	guanine nucleotide binding protein (G protein), gamma 13
Gng7	NM_024138.1	-1.17845	guanine nucleotide binding protein (G protein), gamma 7
Gstm4	NM_001024304.1	-0.862851	glutathione S-transferase mu 4
Gstm7	NM_031154.1	-0.678188	glutathione S-transferase, mu 7
Hsd11b2	NM_017081.2	0.599984	hydroxysteroid 11-beta dehydrogenase 2	Hsd11b2
Igfbp1	NM_013144.1	1.09325	insulin-like growth factor binding protein 1		Igfbp1
Krt19	NM_199498.1	3.36664	keratin 19
Mat2a	NM_134351.1	-0.69767	methionine adenosyltransferase II, alpha
Mif	NM_031051.1	0.498492	macrophage migration inhibitory factor (glycosylation-inhibiting factor)	Mif	Mif
Pdxk	NM_031769.1	0.723596	pyridoxal (pyridoxine, vitamin B6) kinase
Pld1	XM_006232206.1	-0.688894	phospholipase D1, transcript variant X2
Ppara	XM_006242154.1	-0.556074	peroxisome proliferator activated receptor alpha, transcript variant X4	Ppara	Ppara
Ppargc1b	NM_176075.2	-0.616381	peroxisome proliferator-activated receptor gamma, coactivator 1 beta
Prkcq	NM_001276721.1	-0.594631	protein kinase C, theta
Ptgds	NM_013015.2	-0.670894	prostaglandin D2 synthase (brain)	Ptgds	Ptgds
Ptk2b	XM_006252145.1	-0.505557	protein tyrosine kinase 2 beta, transcript variant X3	Ptk2b	Ptk2b
Ptprn	XM_006245134.1	0.758653	protein tyrosine phosphatase, receptor type, N, transcript variant X3
Rbp4	NM_013162.1	-3.28786	retinol binding protein 4, plasma
Rcan1	NM_153724.2	-0.884252	regulator of calcineurin 1
Ren	NM_012642.4	-0.491229	renin	Ren	Ren
RGD1566085	XM_006256273.1	1.44784	pyridoxal kinase-like
Serpinf1	NM_177927.2	-1.33569	serpin peptidase inhibitor, clade F (alpha-2 antiplasmin, pigment epithelium derived factor), member 1		Serpinf1
Slc34a2	XM_006251032.1	-1.25701	solute carrier family 34 (type II sodium/phosphate contransporter), member 2, transcript variant X1
Sts	XM_006256960.1	-0.697394	steroid sulfatase (microsomal), isozyme S, transcript variant X1	Sts
Tff3	NM_013042.2	-0.707925	trefoil factor 3, intestinal
Tgfb2	XM_006250448.1	1.06705	transforming growth factor, beta 2, transcript variant X1
Wfdc1	XM_006255705.1	-1.49803	WAP four-disulfide core domain 1, transcript variant X1
lipid metabolic process
Acaa2	NM_130433.1	0.771247	acetyl-CoA acyltransferase 2
Acadsb	NM_013084.2	-1.54667	acyl-CoA dehydrogenase, short/branched chain
Acly	NM_001111095.1	0.615946	ATP citrate lyase, transcript variant 2
Acot12	NM_130747.1	0.904505	acyl-CoA thioesterase 12
Acsm3	XM_006230106.1	2.51021	acyl-CoA synthetase medium-chain family member 3, transcript variant X2	Acsm3	Acsm3
Acsm5	XM_006230125.1	2.31545	acyl-CoA synthetase medium-chain family member 5, transcript variant X3
Adh1	NM_019286.3	0.516578	alcohol dehydrogenase 1 (class I)
Apob	NM_019287.2	-2.522	apolipoprotein B	Apob	Apob
Apoc2	XM_006228403.1	-1.19852	apolipoprotein C-II, transcript variant X1		Apoc2
Apoh	NM_001009626.1	-2.73153	apolipoprotein H (beta-2-glycoprotein I)		Apoh
Aspg	NM_144750.2	-0.690786	asparaginase homolog (S, cerevisiae)
Comt	NM_012531.2	-0.816807	catechol-O-methyltransferase	Comt	Comt
Cyp1a1	NM_012540.2	-1.03795	cytochrome P450, family 1, subfamily a, polypeptide 1	Cyp1a1	Cyp1a1
Cyp24a1	XM_006235672.1	-3.46725	cytochrome P450, family 24, subfamily a, polypeptide 1, transcript variant X1
Cyp26b1	XM_006236776.1	1.54196	cytochrome P450, family 26, subfamily b, polypeptide 1, transcript variant X1
Cyp2j4	NM_023025.2	-0.806256	cytochrome P450, family 2, subfamily j, polypeptide 4	Cyp2j4	Cyp2j4
Cyp4a8	NM_031605.2	-0.554412	cytochrome P450, family 4, subfamily a, polypeptide 8	Cyp4a8	Cyp4a8
Cyp51	NM_012941.2	0.643806	cytochrome P450, family 51
Degs2	NM_001017457.2	0.449795	delta(4)-desaturase, sphingolipid 2
Enpp6	XM_006253156.1	2.61541	ectonucleotide pyrophosphatase/phosphodiesterase 6, transcript variant X1
Ephx2	XM_006252147.1	4.47867	epoxide hydrolase 2, cytoplasmic, transcript variant X1	Ephx2	Ephx2
Fabp4	NM_053365.1	-3.2316	fatty acid binding protein 4, adipocyte
Fabp5	XM_006232136.1	-1.28274	fatty acid binding protein 5, epidermal, transcript variant X1
G6pc	NM_013098.2	0.775088	glucose-6-phosphatase, catalytic subunit
Gc	NM_012564.3	-2.7842	group specific component
Gm2a	NM_172335.2	0.571735	GM2 ganglioside activator
Gtpbp4	XM_006254146.1	1.77491	GTP binding protein 4		Gtpbp4
Hexb	NM_001011946.1	0.810201	hexosaminidase B
Hpgd	NM_024390.2	4.29637	hydroxyprostaglandin dehydrogenase 15 (NAD)
Hsd11b2	NM_017081.2	0.599984	hydroxysteroid 11-beta dehydrogenase 2	Hsd11b2
Hsd17b1	NM_012851.2	1.88115	hydroxysteroid (17-beta) dehydrogenase 1
Hsd17b2	NM_024391.1	0.758767	hydroxysteroid (17-beta) dehydrogenase 2
Kit	XM_006250909.1	0.620005	v-kit Hardy-Zuckerman 4 feline sarcoma viral oncogene homolog, transcript variant X1		Kit
Mboat2	XM_006239985.1	-0.983708	membrane bound O-acyltransferase domain containing 2, transcript variant X1
Mif	NM_031051.1	0.498492	macrophage migration inhibitory factor (glycosylation-inhibiting factor)	Mif	Mif
P2rx7	NM_019256.1	-2.28014	purinergic receptor P2X, ligand-gated ion channel, 7
Pla2g16	NM_017060.2	0.575779	phospholipase A2, group XVI
Pla2g7	XM_006244606.1	0.711603	phospholipase A2, group VII (platelet-activating factor acetylhydrolase, plasma), transcript variant X1		Pla2g7
Pld1	XM_006232206.1	-0.688894	phospholipase D1, transcript variant X2
Ppara	XM_006242154.1	-0.556074	peroxisome proliferator activated receptor alpha, transcript variant X4	Ppara	Ppara
Ptgds	NM_013015.2	-0.670894	prostaglandin D2 synthase (brain)	Ptgds	Ptgds
Rbp1	NM_012733.4	-0.699331	retinol binding protein 1, cellular
Rbp4	NM_013162.1	-3.28786	retinol binding protein 4, plasma
Rdh10	NM_181478.2	-0.585963	retinol dehydrogenase 10 (all-trans)
Retsat	NM_145084.1	1.85275	retinol saturase (all trans retinol 13,14 reductase)
Sts	XM_006256960.1	-0.697394	steroid sulfatase (microsomal), isozyme S, transcript variant X1	Sts
Sult4a1	NM_031641.1	-2.28115	sulfotransferase family 4A, member 1
oxidation reduction
Acad9	XM_006232270.1	0.800382	acyl-CoA dehydrogenase family, member 9, transcript variant X2
Acadsb	NM_013084.2	-1.54667	acyl-CoA dehydrogenase, short/branched chain
Adh1	NM_019286.3	0.516578	alcohol dehydrogenase 1 (class I)
Adhfe1	NM_001025423.1	0.630251	alcohol dehydrogenase, iron containing, 1
Akr1b10	NM_001013084.1	2.02228	aldo-keto reductase family 1, member B10 (aldose reductase)
Akr1b8	XM_006236251.1	4.44525	aldo-keto reductase family 1, member B8, transcript variant X1
Akr1c12l1	NM_001135744.1	-0.502388	aldo-keto reductase family 1, member C12-like 1
Aldh1b1	NM_001011975.1	-0.887979	aldehyde dehydrogenase 1 family, member B1
Aox1	XR_357039.1	-1.26308	aldehyde oxidase 1, transcript variant X1
Cdo1	XM_006254698.1	-0.775125	cysteine dioxygenase type 1, transcript variant X1	Cdo1
Chdh	XM_006252579.1	-0.648969	choline dehydrogenase, transcript variant X2
Cyp1a1	NM_012540.2	-1.03795	cytochrome P450, family 1, subfamily a, polypeptide 1	Cyp1a1	Cyp1a1
Cyp24a1	XM_006235672.1	-3.46725	cytochrome P450, family 24, subfamily a, polypeptide 1, transcript variant X1
Cyp2c24	NM_001271354.1	expression was detected in WAG but not in ISIAH	cytochrome P450, family 2, subfamily c, polypeptide 24
Cyp2d1	NM_153313.1	-1.01265	cytochrome P450, family 2, subfamily d, polypeptide 1
Cyp2d5	NM_173304.2	-1.22916	cytochrome P450, family 2, subfamily d, polypeptide 5
Cyp2j4	NM_023025.2	-0.806256	cytochrome P450, family 2, subfamily j, polypeptide 4	Cyp2j4	Cyp2j4
Cyp4a8	NM_031605.2	-0.554412	cytochrome P450, family 4, subfamily a, polypeptide 8	Cyp4a8	Cyp4a8
Cyp51	NM_012941.2	0.643806	cytochrome P450, family 51
D2hgdh	XM_006245521.1	-0.673062	D-2-hydroxyglutarate dehydrogenase, transcript variant X2
Degs2	NM_001017457.2	0.449795	delta(4)-desaturase, sphingolipid 2
Dhfr	NM_130400.2	-1.37315	dihydrofolate reductase
Dhrs7	NM_001013098.1	-0.864141	dehydrogenase/reductase (SDR family) member 7
Ero1lb	XM_006254375.1	-0.794101	ERO1-like beta (S, cerevisiae), transcript variant X1
Fam149a	XM_341438.5	-0.690873	family with sequence similarity 149, member A
Gpx2	NM_183403.2	1.78629	glutathione peroxidase 2
Hao1	XM_006235096.1	-1.68308	hydroxyacid oxidase (glycolate oxidase) 1, transcript variant X1		Hao1
Hpgd	NM_024390.2	4.29637	hydroxyprostaglandin dehydrogenase 15 (NAD)
Hsd11b2	NM_017081.2	0.599984	hydroxysteroid 11-beta dehydrogenase 2	Hsd11b2
Hsd17b1	NM_012851.2	1.88115	hydroxysteroid (17-beta) dehydrogenase 1
Hsd17b2	NM_024391.1	0.758767	hydroxysteroid (17-beta) dehydrogenase 2
Kmo	XM_006250327.1	-0.609271	kynurenine 3-monooxygenase (kynurenine 3-hydroxylase), transcript variant X3
Msra	NM_053307.2	-0.680256	methionine sulfoxide reductase A
Mthfr	XM_006239414.1	0.492769	methylenetetrahydrofolate reductase (NAD(P)H), transcript variant X2	Mthfr	Mthfr
Ndufa10l1	NM_182671.2	1.34644	NADH dehydrogenase (ubiquinone) 1 alpha subcomplex 10-like 1
Pyroxd2	XM_006231395.1	-1.13065	pyridine nucleotide-disulphide oxidoreductase domain 2, transcript variant X2
Rdh10	NM_181478.2	-0.585963	retinol dehydrogenase 10 (all-trans)
Retsat	NM_145084.1	1.85275	retinol saturase (all trans retinol 13,14 reductase)
Sqrdl	XM_006234887.1	-0.853436	sulfide quinone reductase-like (yeast), transcript variant X1
Steap4	NM_001044265.1	-0.597932	STEAP family member 4
Tmlhe	XM_006255852.1	-0.513462	trimethyllysine hydroxylase, epsilon, transcript variant X3
Vat1	NM_001033683.1	1.00749	vesicle amine transport 1
Xdh	NM_017154.1	-0.767141	xanthine dehydrogenase	Xdh	Xdh
response to steroid hormone stimulus
Abcc2	NM_012833.1	-0.465638	ATP-binding cassette, subfamily C (CFTR/MRP), member 2		Abcc2
Adh1	NM_019286.3	0.516578	alcohol dehydrogenase 1 (class I)
Adra1b	NM_016991.2	-1.24248	adrenoceptor alpha 1B	Adra1b
Aif1	NM_017196.3	0.590883	allograft inflammatory factor 1		Aif1
Angpt1	XM_006241609.1	0.687893	angiopoietin 1, transcript variant X1	Angpt1	Angpt1
Car4	XM_006247031.1	0.650936	carbonic anhydrase 4, transcript variant X1
Cdo1	XM_006254698.1	-0.775125	cysteine dioxygenase type 1, transcript variant X1	Cdo1
Cryab	NM_012935.3	-0.919826	crystallin, alpha B
Cst3	NM_012837.1	-0.499312	cystatin C	Cst3	Cst3
Cyp4a8	NM_031605.2	-0.554412	cytochrome P450, family 4, subfamily a, polypeptide 8	Cyp4a8	Cyp4a8
Dmbt1	XM_006230425.1	1.53252	deleted in malignant brain tumors 1
Fabp4	NM_053365.1	-3.2316	fatty acid binding protein 4, adipocyte
Gstm4	NM_001024304.1	-0.862851	glutathione S-transferase mu 4
Gstm7	NM_031154.1	-0.678188	glutathione S-transferase, mu 7
Hsd11b2	NM_017081.2	0.599984	hydroxysteroid 11-beta dehydrogenase 2	Hsd11b2
Krt19	NM_199498.1	3.36664	keratin 19
Mif	NM_031051.1	0.498492	macrophage migration inhibitory factor (glycosylation-inhibiting factor)	Mif	Mif
Pdxk	NM_031769.1	0.723596	pyridoxal (pyridoxine, vitamin B6) kinase
Ppargc1b	NM_176075.2	-0.616381	peroxisome proliferator-activated receptor gamma, coactivator 1 beta
Ptgds	NM_013015.2	-0.670894	prostaglandin D2 synthase (brain)	Ptgds	Ptgds
Ptprn	XM_006245134.1	0.758653	protein tyrosine phosphatase, receptor type, N, transcript variant X3
Rcan1	NM_153724.2	-0.884252	regulator of calcineurin 1
RGD1566085	XM_006256273.1	1.44784	pyridoxal kinase-like
Serpinf1	NM_177927.2	-1.33569	serpin peptidase inhibitor, clade F (alpha-2 antiplasmin, pigment epithelium derived factor), member 1		Serpinf1
Slc34a2	XM_006251032.1	-1.25701	solute carrier family 34 (type II sodium/phosphate contransporter), member 2, transcript variant X1
Sts	XM_006256960.1	-0.697394	steroid sulfatase (microsomal), isozyme S, transcript variant X1	Sts
Tgfb2	XM_006250448.1	1.06705	transforming growth factor, beta 2, transcript variant X1
Wfdc1	XM_006255705.1	-1.49803	WAP four-disulfide core domain 1, transcript variant X1
hormone metabolic process
Ace	NM_012544.1	-1.17859	angiotensin I converting enzyme	Ace	Ace
Adh1	NM_019286.3	0.516578	alcohol dehydrogenase 1 (class I)
Cacna1a	NM_012918.3	1.13501	calcium channel, voltage-dependent, P/Q type, alpha 1A subunit
Comt	NM_012531.2	-0.816807	catechol-O-methyltransferase	Comt	Comt
Cyp1a1	NM_012540.2	-1.03795	cytochrome P450, family 1, subfamily a, polypeptide 1	Cyp1a1	Cyp1a1
Cyp26b1	XM_006236776.1	1.54196	cytochrome P450, family 26, subfamily b, polypeptide 1, transcript variant X1
Hsd11b2	NM_017081.2	0.599984	hydroxysteroid 11-beta dehydrogenase 2	Hsd11b2
Hsd17b1	NM_012851.2	1.88115	hydroxysteroid (17-beta) dehydrogenase 1
Pcsk5	XM_006231145.1	0.527556	proprotein convertase subtilisin/kexin type 5, transcript variant X2
Rbp1	NM_012733.4	-0.699331	retinol binding protein 1, cellular
Rbp4	NM_013162.1	-3.28786	retinol binding protein 4, plasma
Rdh10	NM_181478.2	-0.585963	retinol dehydrogenase 10 (all-trans)
Ren	NM_012642.4	-0.491229	renin	Ren	Ren
Retsat	NM_145084.1	1.85275	retinol saturase (all trans retinol 13,14 reductase)
regulation of hormone levels
Abcc2	NM_012833.1	-0.465638	ATP-binding cassette, subfamily C (CFTR/MRP), member 2		Abcc2
Ace	NM_012544.1	-1.17859	angiotensin I converting enzyme	Ace	Ace
Adh1	NM_019286.3	0.516578	alcohol dehydrogenase 1 (class I)
Cacna1a	NM_012918.3	1.13501	calcium channel, voltage-dependent, P/Q type, alpha 1A subunit
Comt	NM_012531.2	-0.816807	catechol-O-methyltransferase	Comt	Comt
Cyp1a1	NM_012540.2	-1.03795	cytochrome P450, family 1, subfamily a, polypeptide 1	Cyp1a1	Cyp1a1
Cyp26b1	XM_006236776.1	1.54196	cytochrome P450, family 26, subfamily b, polypeptide 1, transcript variant X1
Glp1r	XR_362044.1	3.79108	glucagon-like peptide 1 receptor, transcript variant X1	Glp1r
Hsd11b2	NM_017081.2	0.599984	hydroxysteroid 11-beta dehydrogenase 2	Hsd11b2
Hsd17b1	NM_012851.2	1.88115	hydroxysteroid (17-beta) dehydrogenase 1
Pcsk5	XM_006231145.1	0.527556	proprotein convertase subtilisin/kexin type 5, transcript variant X2
Rbp1	NM_012733.4	-0.699331	retinol binding protein 1, cellular
Rbp4	NM_013162.1	-3.28786	retinol binding protein 4, plasma
Rdh10	NM_181478.2	-0.585963	retinol dehydrogenase 10 (all-trans)
Ren	NM_012642.4	-0.491229	renin	Ren	Ren
Retsat	NM_145084.1	1.85275	retinol saturase (all trans retinol 13,14 reductase)
response to stress
Abcc2	NM_012833.1	-0.465638	ATP-binding cassette, subfamily C (CFTR/MRP), member 2		Abcc2
Ace	NM_012544.1	-1.17859	angiotensin I converting enzyme	Ace	Ace
Adra2a	NM_012739.3	-1.00696	adrenoceptor alpha 2A	Adra2a
Aif1	NM_017196.3	0.590883	allograft inflammatory factor 1		Aif1
Alas1	NM_024484.2	0.468046	aminolevulinate, delta-, synthase 1	Alas1
Angpt1	XM_006241609.1	0.687893	angiopoietin 1, transcript variant X1	Angpt1	Angpt1
Apobec1	XM_006237294.1	-1.82472	apolipoprotein B mRNA editing enzyme, catalytic polypeptide 1, transcript variant X10
Apoh	NM_001009626.1	-2.73153	apolipoprotein H (beta-2-glycoprotein I)		Apoh
Bcl6	NM_001107084.1	-2.46721	B-cell CLL/lymphoma 6
C1qa	NM_001008515.1	0.588669	complement component 1, q subcomponent, A chain		C1qa
C1rl	NM_001002804.1	-0.818764	complement component 1, r subcomponent-like
Cacna1a	NM_012918.3	1.13501	calcium channel, voltage-dependent, P/Q type, alpha 1A subunit
Car3	XM_006232116.1	2.65612	carbonic anhydrase 3, transcript variant X1
Casp4	NM_053736.2	0.866232	caspase 4, apoptosis-related cysteine peptidase
Cfb	NM_212466.3	-1.08527	complement factor B		Cfb
Clu	XM_006252094.1	-1.74985	clusterin, transcript variant X1	Clu	Clu
Col3a1	NM_032085.1	-0.597218	collagen, type III, alpha 1		Col3a1
Comt	NM_012531.2	-0.816807	catechol-O-methyltransferase	Comt	Comt
Cryab	NM_012935.3	-0.919826	crystallin, alpha B
Cst3	NM_012837.1	-0.499312	cystatin C	Cst3	Cst3
Cyp1a1	NM_012540.2	-1.03795	cytochrome P450, family 1, subfamily a, polypeptide 1	Cyp1a1	Cyp1a1
Defb1	NM_031810.1	0.590501	defensin beta 1
Dmbt1	XM_006230425.1	1.53252	deleted in malignant brain tumors 1
Ephx2	XM_006252147.1	4.47867	epoxide hydrolase 2, cytoplasmic, transcript variant X1	Ephx2	Ephx2
Eya1	XM_006237739.1	-1.18167	eyes absent homolog 1 (Drosophila)
Fabp5	XM_006232136.1	-1.28274	fatty acid binding protein 5, epidermal, transcript variant X1
Fam129a	NM_022242.2	1.08315	family with sequence similarity 129, member A
Fga	NM_001008724.1	0.998901	fibrinogen alpha chain, transcript variant 1		Fga
Fgr	XM_006239081.1	0.961866	feline Gardner-Rasheed sarcoma viral oncogene, transcript variant X4
Gatm	NM_031031.2	0.740936	glycine amidinotransferase (L-arginine:glycine amidinotransferase)		Gatm
Gclc	NM_012815.2	-0.752219	glutamate-cysteine ligase, catalytic subunit
Gja1	XM_006256503.1	0.537557	gap junction protein, alpha 1, transcript variant X2	Gja1	Gja1
Gja3	XM_006252078.1	-1.50926	gap junction protein, alpha 3, transcript variant X2
Glp1r	XR_362044.1	3.79108	glucagon-like peptide 1 receptor, transcript variant X1	Glp1r
Gng7	NM_024138.1	-1.17845	guanine nucleotide binding protein (G protein), gamma 7
Gpx2	NM_183403.2	1.78629	glutathione peroxidase 2
Hao1	XM_006235096.1	-1.68308	hydroxyacid oxidase (glycolate oxidase) 1, transcript variant X1		Hao1
Hsd11b2	NM_017081.2	0.599984	hydroxysteroid 11-beta dehydrogenase 2	Hsd11b2
Igfbp1	NM_013144.1	1.09325	insulin-like growth factor binding protein 1		Igfbp1
Klkb1	XM_006253121.1	2.2225	kallikrein B, plasma 1, transcript variant X1	Klkb1	Klkb1
Kmo	XM_006250327.1	-0.609271	kynurenine 3-monooxygenase (kynurenine 3-hydroxylase), transcript variant X3
Krt8	NM_199370.1	0.473445	keratin 8
Lsp1	XM_006230817.1	0.622568	lymphocyte-specific protein 1, transcript variant X5
Mbl1	NM_012599.2	-0.654686	mannose-binding lectin (protein A) 1
Mif	NM_031051.1	0.498492	macrophage migration inhibitory factor (glycosylation-inhibiting factor)	Mif	Mif
Mmp9	XM_006235619.1	-2.49348	matrix metallopeptidase 9, transcript variant X1	Mmp9	Mmp9
Msh3	XM_006231769.1	-0.647808	mutS homolog 3, transcript variant X2
Myof	NM_001191636.1	0.499486	myoferlin
P2rx4	NM_031594.1	-1.65416	purinergic receptor P2X, ligand-gated ion channel 4
P2rx7	NM_019256.1	-2.28014	purinergic receptor P2X, ligand-gated ion channel, 7
Pdia5	NM_001014125.1	0.760472	protein disulfide isomerase family A, member 5
Pld1	XM_006232206.1	-0.688894	phospholipase D1, transcript variant X2
Pnkp	XM_006229058.1	0.609522	polynucleotide kinase 3'-phosphatase, transcript variant X1
Ppara	XM_006242154.1	-0.556074	peroxisome proliferator activated receptor alpha, transcript variant X4	Ppara	Ppara
Prkcq	NM_001276721.1	-0.594631	protein kinase C, theta
Pros1	NM_031086.2	-0.670672	protein S (alpha)
Ptk2b	XM_006252145.1	-0.505557	protein tyrosine kinase 2 beta, transcript variant X3	Ptk2b	Ptk2b
Rbm3	XR_362374.1	0.491604	RNA binding motif (RNP1, RRM) protein 3, transcript variant X4
Ren	NM_012642.4	-0.491229	renin	Ren	Ren
Slc6a18	XM_006227774.1	-0.519264	solute carrier family 6 (neutral amino acid transporter), member 18, transcript variant X4
Spn	NM_001271086.1	0.658753	sialophorin
Tf	NM_001013110.1	-1.49975	transferrin	Tf	Tf
Tff3	NM_013042.2	-0.707925	trefoil factor 3, intestinal
Tfpi	XM_006234441.1	0.633506	tissue factor pathway inhibitor (lipoprotein-associated coagulation inhibitor), transcript variant X2
Tgfb2	XM_006250448.1	1.06705	transforming growth factor, beta 2, transcript variant X1
Tlr12	XM_006238942.1	-0.446455	toll-like receptor 12, transcript variant X2
Vwf	NM_053889.1	0.765939	von Willebrand factor	Vwf	Vwf
Wdr46	NM_212491.2	0.882723	WD repeat domain 46
nitrogen compound biosynthetic process
Adcy1	NM_001107239.1	-1.07096	adenylate cyclase 1 (brain)
Adcy3	NM_130779.2	0.95485	adenylate cyclase 3
Agmat	NM_001048185.1	0.482487	agmatine ureohydrolase (agmatinase)
Alas1	NM_024484.2	0.468046	aminolevulinate, delta-, synthase 1	Alas1
Arg2	NM_019168.1	-0.579508	arginase 2	Arg2	Arg2
Atp6v0d2	NM_001011972.1	0.704698	ATPase, H+ transporting, lysosomal V0 subunit D2
Bcat2	NM_022400.1	0.640857	branched chain amino acid transaminase 2, mitochondrial
Bhmt	NM_030850.1	-2.19831	betaine-homocysteine S-methyltransferase
Bhmt2	NM_001014256.2	-0.45837	betaine-homocysteine S-methyltransferase 2
Dhfr	NM_130400.2	-1.37315	dihydrofolate reductase
Guca2b	NM_022284.2	2.04426	guanylate cyclase activator 2B
Gucy1b2	XM_006252174.1	-0.721505	guanylate cyclase 1, soluble, beta 2, transcript variant X2
Kmo	XM_006250327.1	-0.609271	kynurenine 3-monooxygenase (kynurenine 3-hydroxylase), transcript variant X3
Mat2a	NM_134351.1	-0.69767	methionine adenosyltransferase II, alpha
Mthfr	XM_006239414.1	0.492769	methylenetetrahydrofolate reductase (NAD(P)H), transcript variant X2	Mthfr	Mthfr
Nme3	NM_053507.1	-0.527576	NME/NM23 nucleoside diphosphate kinase 3
P2rx4	NM_031594.1	-1.65416	purinergic receptor P2X, ligand-gated ion channel 4
Rbm3	XR_362374.1	0.491604	RNA binding motif (RNP1, RRM) protein 3, transcript variant X4
Spta1	NM_001011908.3	4.06934	spectrin, alpha, erythrocytic 1 (elliptocytosis 2)
Sptb	XM_006240244.1	-0.742815	spectrin, beta, erythrocytic, transcript variant X1
Tgfb2	XM_006250448.1	1.06705	transforming growth factor, beta 2, transcript variant X1
Tmlhe	XM_006255852.1	-0.513462	trimethyllysine hydroxylase, epsilon, transcript variant X3
regulation of blood pressure
Ace	NM_012544.1	-1.17859	angiotensin I converting enzyme	Ace	Ace
Adra1b	NM_016991.2	-1.24248	adrenoceptor alpha 1B	Adra1b
Ephx2	XM_006252147.1	4.47867	epoxide hydrolase 2, cytoplasmic, transcript variant X1	Ephx2	Ephx2
Glp1r	XR_362044.1	3.79108	glucagon-like peptide 1 receptor, transcript variant X1	Glp1r
Guca2b	NM_022284.2	2.04426	guanylate cyclase activator 2B
Hsd11b2	NM_017081.2	0.599984	hydroxysteroid 11-beta dehydrogenase 2	Hsd11b2
Mif	NM_031051.1	0.498492	macrophage migration inhibitory factor (glycosylation-inhibiting factor)	Mif	Mif
P2rx4	NM_031594.1	-1.65416	purinergic receptor P2X, ligand-gated ion channel 4
Pcsk5	XM_006231145.1	0.527556	proprotein convertase subtilisin/kexin type 5, transcript variant X2
Ppara	XM_006242154.1	-0.556074	peroxisome proliferator activated receptor alpha, transcript variant X4	Ppara	Ppara
Ren	NM_012642.4	-0.491229	renin	Ren	Ren
immune system process
Aif1	NM_017196.3	0.590883	allograft inflammatory factor 1		Aif1
Apobec1	XM_006237294.1	-1.82472	apolipoprotein B mRNA editing enzyme, catalytic polypeptide 1, transcript variant X10
Bak1	NM_053812.1	0.538262	BCL2-antagonist/killer 1		Bak1
Bcl6	NM_001107084.1	-2.46721	B-cell CLL/lymphoma 6
C1qa	NM_001008515.1	0.588669	complement component 1, q subcomponent, A chain		C1qa
C1rl	NM_001002804.1	-0.818764	complement component 1, r subcomponent-like
Cacnb4	XM_006234173.1	-1.51104	calcium channel, voltage-dependent, beta 4 subunit, transcript variant X3
Ccl24	XM_006249126.1	-1.69851	chemokine (C-C motif) ligand 24, transcript variant X3
Cd48	XR_359106.1	-0.836546	Cd48 molecule, transcript variant X2
Cfb	NM_212466.3	-1.08527	complement factor B		Cfb
Cxcl14	NM_001013137.2	-1.31063	chemokine (C-X-C motif) ligand 14
Defb1	NM_031810.1	0.590501	defensin beta 1
Il2rb	XM_006241970.1	0.978394	interleukin 2 receptor, beta, transcript variant X1
Irf4	XM_006253900.1	-1.5117	interferon regulatory factor 4, transcript variant X2
Irf7	NM_001033691.1	1.51847	interferon regulatory factor 7
Itgal	XM_006230269.1	0.714908	integrin, alpha L, transcript variant X1		Itgal
Kit	XM_006250909.1	0.620005	v-kit Hardy-Zuckerman 4 feline sarcoma viral oncogene homolog, transcript variant X1		Kit
Klrk1	XM_006237073.1	1.41039	killer cell lectin-like receptor subfamily K, member 1, transcript variant X1
Mbl1	NM_012599.2	-0.654686	mannose-binding lectin (protein A) 1
Mif	NM_031051.1	0.498492	macrophage migration inhibitory factor (glycosylation-inhibiting factor)	Mif	Mif
Msh3	XM_006231769.1	-0.647808	mutS homolog 3, transcript variant X2
P2rx7	NM_019256.1	-2.28014	purinergic receptor P2X, ligand-gated ion channel, 7
P2ry14	XM_006232397.1	0.767433	purinergic receptor P2Y, G-protein coupled, 14, transcript variant X3
RT1-A1	XM_006256099.1	1.83708	RT1 class Ia, locus A1, transcript variant X1
RT1-A2	XM_006256100.1	-1.63171	RT1 class Ia, locus A2, transcript variant X1
RT1-Bb	NM_001004084.2	-0.783982	RT1 class II, locus Bb
RT1-CE1	NM_001008832.2	1.5535	RT1 class I, locus1	RT1-Bb
RT1-CE13	NM_001008836.1	-0.942023	RT1 class I, locus CE13
RT1-CE4	NM_001008842.1	-0.996654	RT1 class I, locus CE4
RT1-DOb	XM_006255970.1	3.2479	RT1 class II, locus DOb, transcript variant X1
RT1-S3	XM_006255917.1	-0.489554	RT1 class Ib, locus S3, transcript variant X1
RT1-T24-4	XM_006255993.1	0.911384	RT1 class I, locus T24, gene 4, transcript variant X2
Sectm1b	XM_006247883.1	-0.752508	secreted and transmembrane 1B, transcript variant X5
Spn	NM_001271086.1	0.658753	sialophorin
Spta1	NM_001011908.3	4.06934	spectrin, alpha, erythrocytic 1 (elliptocytosis 2)
Tgfb2	XM_006250448.1	1.06705	transforming growth factor, beta 2, transcript variant X1
Tlr12	XM_006238942.1	-0.446455	toll-like receptor 12, transcript variant X2
Wdr46	NM_212491.2	0.882723	WD repeat domain 46
Zbtb16	XM_006243015.1	-1.20253	zinc finger and BTB domain containing 16, transcript variant X1
regulation of immune response
Bcl6	NM_001107084.1	-2.46721	B-cell CLL/lymphoma 6
C1qa	NM_001008515.1	0.588669	complement component 1, q subcomponent, A chain		C1qa
C1rl	NM_001002804.1	-0.818764	complement component 1, r subcomponent-like
Cacnb4	XM_006234173.1	-1.51104	calcium channel, voltage-dependent, beta 4 subunit, transcript variant X3
Cadm1	NM_001012201.1	-0.773795	cell adhesion molecule 1
Cfb	NM_212466.3	-1.08527	complement factor B		Cfb
Col3a1	NM_032085.1	-0.597218	collagen, type III, alpha 1		Col3a1
Gpx2	NM_183403.2	1.78629	glutathione peroxidase 2
Klrk1	XM_006237073.1	1.41039	killer cell lectin-like receptor subfamily K, member 1, transcript variant X1
Mbl1	NM_012599.2	-0.654686	mannose-binding lectin (protein A) 1
Mif	NM_031051.1	0.498492	macrophage migration inhibitory factor (glycosylation-inhibiting factor)	Mif	Mif
P2rx7	NM_019256.1	-2.28014	purinergic receptor P2X, ligand-gated ion channel, 7
Rbp4	NM_013162.1	-3.28786	retinol binding protein 4, plasma
RT1-A1	XM_006256099.1	1.83708	RT1 class Ia, locus A1, transcript variant X1
RT1-A2	XM_006256100.1	-1.63171	RT1 class Ia, locus A2, transcript variant X1
Spn	NM_001271086.1	0.658753	sialophorin
Tgfb2	XM_006250448.1	1.06705	transforming growth factor, beta 2, transcript variant X1
regulation of calcium ion transport
Bak1	NM_053812.1	0.538262	BCL2-antagonist/killer 1		Bak1
Cacnb4	XM_006234173.1	-1.51104	calcium channel, voltage-dependent, beta 4 subunit, transcript variant X3
Gja1	XM_006256503.1	0.537557	gap junction protein, alpha 1, transcript variant X2	Gja1	Gja1
Glp1r	XR_362044.1	3.79108	glucagon-like peptide 1 receptor, transcript variant X1	Glp1r
P2rx4	NM_031594.1	-1.65416	purinergic receptor P2X, ligand-gated ion channel 4
P2rx7	NM_019256.1	-2.28014	purinergic receptor P2X, ligand-gated ion channel, 7
Tgfb2	XM_006250448.1	1.06705	transforming growth factor, beta 2, transcript variant X1
Wfs1	NM_031823.1	0.500985	Wolfram syndrome 1 (wolframin)		Wfs1
homeostatic process
Abcc2	NM_012833.1	-0.465638	ATP-binding cassette, subfamily C (CFTR/MRP), member 2		Abcc2
Adra1b	NM_016991.2	-1.24248	adrenoceptor alpha 1B	Adra1b
Apob	NM_019287.2	-2.522	apolipoprotein B	Apob	Apob
Apoc2	XM_006228403.1	-1.19852	apolipoprotein C-II, transcript variant X1		Apoc2
Asgr2	XM_006246676.1	-1.97183	asialoglycoprotein receptor 2, transcript variant X1
Atp6v1b1	XM_006236748.1	0.567839	ATPase, H transporting, lysosomal V1 subunit B1, transcript variant X1		Atp6v1b1
Bak1	NM_053812.1	0.538262	BCL2-antagonist/killer 1		Bak1
Bcl6	NM_001107084.1	-2.46721	B-cell CLL/lymphoma 6
Cacna1a	NM_012918.3	1.13501	calcium channel, voltage-dependent, P/Q type, alpha 1A subunit
Cacnb4	XM_006234173.1	-1.51104	calcium channel, voltage-dependent, beta 4 subunit, transcript variant X3
Fabp4	NM_053365.1	-3.2316	fatty acid binding protein 4, adipocyte
G6pc	NM_013098.2	0.775088	glucose-6-phosphatase, catalytic subunit
Gclc	NM_012815.2	-0.752219	glutamate-cysteine ligase, catalytic subunit
Glp1r	XR_362044.1	3.79108	glucagon-like peptide 1 receptor, transcript variant X1	Glp1r
Gpx2	NM_183403.2	1.78629	glutathione peroxidase 2
Guca2b	NM_022284.2	2.04426	guanylate cyclase activator 2B
Hexb	NM_001011946.1	0.810201	hexosaminidase B
Itgav	XM_006234437.1	-0.62209	integrin, alpha V	Itgav
Kcne1	XM_006248034.1	2.885	potassium voltage-gated channel, Isk-related family, member 1, transcript variant X2
P2rx4	NM_031594.1	-1.65416	purinergic receptor P2X, ligand-gated ion channel 4
P2rx7	NM_019256.1	-2.28014	purinergic receptor P2X, ligand-gated ion channel, 7
Pdia5	NM_001014125.1	0.760472	protein disulfide isomerase family A, member 5
Pdilt	NM_001013902.1	-5.05549	protein disulfide isomerase-like, testis expressed
Ptk2b	XM_006252145.1	-0.505557	protein tyrosine kinase 2 beta, transcript variant X3	Ptk2b	Ptk2b
Rbp4	NM_013162.1	-3.28786	retinol binding protein 4, plasma
Rhcg	NM_183053.1	0.661342	Rh family, C glycoprotein		Rhcg
Slc26a4	XM_006239978.1	0.463087	solute carrier family 26 (anion exchanger), member 4, transcript variant X3	Slc26a4
Slc2a4	NM_012751.1	-0.774459	solute carrier family 2 (facilitated glucose transporter), member 4	Slc2a4
Slc34a2	XM_006251032.1	-1.25701	solute carrier family 34 (type II sodium/phosphate contransporter), member 2, transcript variant X1
Slc39a4	NM_001077669.1	1.84703	solute carrier family 39 (zinc transporter), member 4
Slc9a2	NM_001113335.1	0.651373	solute carrier family 9, subfamily A (NHE2, cation proton antiporter 2), member 2, transcript variant 1
Stc1	NM_031123.2	-0.720329	stanniocalcin 1
Tf	NM_001013110.1	-1.49975	transferrin	Tf	Tf
Tgfb2	XM_006250448.1	1.06705	transforming growth factor, beta 2, transcript variant X1
Wfs1	NM_031823.1	0.500985	Wolfram syndrome 1 (wolframin)		Wfs1
Xdh	NM_017154.1	-0.767141	xanthine dehydrogenase	Xdh	Xdh
ion homeostasis
Abcc2	NM_012833.1	-0.465638	ATP-binding cassette, subfamily C (CFTR/MRP), member 2		Abcc2
Adra1b	NM_016991.2	-1.24248	adrenoceptor alpha 1B	Adra1b
Atp6v1b1	XM_006236748.1	0.567839	ATPase, H transporting, lysosomal V1 subunit B1, transcript variant X1		Atp6v1b1
Bak1	NM_053812.1	0.538262	BCL2-antagonist/killer 1		Bak1
Cacna1a	NM_012918.3	1.13501	calcium channel, voltage-dependent, P/Q type, alpha 1A subunit
Cacnb4	XM_006234173.1	-1.51104	calcium channel, voltage-dependent, beta 4 subunit, transcript variant X3
Gclc	NM_012815.2	-0.752219	glutamate-cysteine ligase, catalytic subunit
Glp1r	XR_362044.1	3.79108	glucagon-like peptide 1 receptor, transcript variant X1	Glp1r
Guca2b	NM_022284.2	2.04426	guanylate cyclase activator 2B
Hexb	NM_001011946.1	0.810201	hexosaminidase B
Itgav	XM_006234437.1	-0.62209	integrin, alpha V	Itgav
Kcne1	XM_006248034.1	2.885	potassium voltage-gated channel, Isk-related family, member 1, transcript variant X2
P2rx4	NM_031594.1	-1.65416	purinergic receptor P2X, ligand-gated ion channel 4
P2rx7	NM_019256.1	-2.28014	purinergic receptor P2X, ligand-gated ion channel, 7
Ptk2b	XM_006252145.1	-0.505557	protein tyrosine kinase 2 beta, transcript variant X3	Ptk2b	Ptk2b
Rhcg	NM_183053.1	0.661342	Rh family, C glycoprotein		Rhcg
Slc26a4	XM_006239978.1	0.463087	solute carrier family 26 (anion exchanger), member 4, transcript variant X3	Slc26a4
Slc34a2	XM_006251032.1	-1.25701	solute carrier family 34 (type II sodium/phosphate contransporter), member 2, transcript variant X1
Slc39a4	NM_001077669.1	1.84703	solute carrier family 39 (zinc transporter), member 4
Slc9a2	NM_001113335.1	0.651373	solute carrier family 9, subfamily A (NHE2, cation proton antiporter 2), member 2, transcript variant 1
Stc1	NM_031123.2	-0.720329	stanniocalcin 1
Tf	NM_001013110.1	-1.49975	transferrin	Tf	Tf
Wfs1	NM_031823.1	0.500985	Wolfram syndrome 1 (wolframin)		Wfs1
blood circulation
Ace	NM_012544.1	-1.17859	angiotensin I converting enzyme	Ace	Ace
Adra1b	NM_016991.2	-1.24248	adrenoceptor alpha 1B	Adra1b
Ephx2	XM_006252147.1	4.47867	epoxide hydrolase 2, cytoplasmic, transcript variant X1	Ephx2	Ephx2
Gclc	NM_012815.2	-0.752219	glutamate-cysteine ligase, catalytic subunit
Glp1r	XR_362044.1	3.79108	glucagon-like peptide 1 receptor, transcript variant X1	Glp1r
Guca2b	NM_022284.2	2.04426	guanylate cyclase activator 2B
Hsd11b2	NM_017081.2	0.599984	hydroxysteroid 11-beta dehydrogenase 2	Hsd11b2
Mif	NM_031051.1	0.498492	macrophage migration inhibitory factor (glycosylation-inhibiting factor)	Mif	Mif
P2rx4	NM_031594.1	-1.65416	purinergic receptor P2X, ligand-gated ion channel 4
Pcsk5	XM_006231145.1	0.527556	proprotein convertase subtilisin/kexin type 5, transcript variant X2
Ppara	XM_006242154.1	-0.556074	peroxisome proliferator activated receptor alpha, transcript variant X4	Ppara	Ppara
Ren	NM_012642.4	-0.491229	renin	Ren	Ren
regulation of response to stress
Apoh	NM_001009626.1	-2.73153	apolipoprotein H (beta-2-glycoprotein I)		Apoh
Bcl6	NM_001107084.1	-2.46721	B-cell CLL/lymphoma 6
Cadm1	NM_001012201.1	-0.773795	cell adhesion molecule 1
Eya1	XM_006237739.1	-1.18167	eyes absent homolog 1 (Drosophila)
Fabp4	NM_053365.1	-3.2316	fatty acid binding protein 4, adipocyte
Gpx2	NM_183403.2	1.78629	glutathione peroxidase 2
Klkb1	XM_006253121.1	2.2225	kallikrein B, plasma 1, transcript variant X1	Klkb1	Klkb1
Klrk1	XM_006237073.1	1.41039	killer cell lectin-like receptor subfamily K, member 1, transcript variant X1
Mif	NM_031051.1	0.498492	macrophage migration inhibitory factor (glycosylation-inhibiting factor)	Mif	Mif
Ptk2b	XM_006252145.1	-0.505557	protein tyrosine kinase 2 beta, transcript variant X3	Ptk2b	Ptk2b
RT1-A1	XM_006256099.1	1.83708	RT1 class Ia, locus A1, transcript variant X1
RT1-A2	XM_006256100.1	-1.63171	RT1 class Ia, locus A2, transcript variant X1
Serpinc1	NM_001012027.1	1.48047	serpin peptidase inhibitor, clade C (antithrombin), member 1
Serpinf1	NM_177927.2	-1.33569	serpin peptidase inhibitor, clade F (alpha-2 antiplasmin, pigment epithelium derived factor), member 1		Serpinf1
Spn	NM_001271086.1	0.658753	sialophorin
Tgfb2	XM_006250448.1	1.06705	transforming growth factor, beta 2, transcript variant X1
Zfp36	NM_133290.3	-0.607193	zinc finger protein 36
response to oxidative stress
Abcc2	NM_012833.1	-0.465638	ATP-binding cassette, subfamily C (CFTR/MRP), member 2		Abcc2
Car3	XM_006232116.1	2.65612	carbonic anhydrase 3, transcript variant X1
Clu	XM_006252094.1	-1.74985	clusterin, transcript variant X1	Clu	Clu
Cryab	NM_012935.3	-0.919826	crystallin, alpha B
Cst3	NM_012837.1	-0.499312	cystatin C	Cst3	Cst3
Gatm	NM_031031.2	0.740936	glycine amidinotransferase (L-arginine:glycine amidinotransferase)		Gatm
Gclc	NM_012815.2	-0.752219	glutamate-cysteine ligase, catalytic subunit
Gja3	XM_006252078.1	-1.50926	gap junction protein, alpha 3, transcript variant X2
Gpx2	NM_183403.2	1.78629	glutathione peroxidase 2
Hao1	XM_006235096.1	-1.68308	hydroxyacid oxidase (glycolate oxidase) 1, transcript variant X1		Hao1
Mmp9	XM_006235619.1	-2.49348	matrix metallopeptidase 9, transcript variant X1	Mmp9	Mmp9
Pnkp	XM_006229058.1	0.609522	polynucleotide kinase 3'-phosphatase, transcript variant X1
Ptk2b	XM_006252145.1	-0.505557	protein tyrosine kinase 2 beta, transcript variant X3	Ptk2b	Ptk2b
ion transport
Abcc2	NM_012833.1	-0.465638	ATP-binding cassette, subfamily C (CFTR/MRP), member 2		Abcc2
Atp6v0d2	NM_001011972.1	0.704698	ATPase, H+ transporting, lysosomal V0 subunit D2
Atp6v1b1	XM_006236748.1	0.567839	ATPase, H transporting, lysosomal V1 subunit B1, transcript variant X1		Atp6v1b1
Bsnd	NM_138979.2	0.454192	Bartter syndrome, infantile, with sensorineural deafness (Barttin)		Bsnd
Cacna1a	NM_012918.3	1.13501	calcium channel, voltage-dependent, P/Q type, alpha 1A subunit
Cacnb2	XM_006254306.1	-1.14442	calcium channel, voltage-dependent, beta 2 subunit, transcript variant X11
Cacnb4	XM_006234173.1	-1.51104	calcium channel, voltage-dependent, beta 4 subunit, transcript variant X3
Cacng5	XM_006247558.1	-0.788584	calcium channel, voltage-dependent, gamma subunit 5, transcript variant X2
Glp1r	XR_362044.1	3.79108	glucagon-like peptide 1 receptor, transcript variant X1	Glp1r
Kcne1	XM_006248034.1	2.885	potassium voltage-gated channel, Isk-related family, member 1, transcript variant X2
Mcoln2	NM_001039005.1	-0.858188	mucolipin 2
Mcoln3	NM_001012059.1	-0.693048	mucolipin 3
P2rx4	NM_031594.1	-1.65416	purinergic receptor P2X, ligand-gated ion channel 4
P2rx7	NM_019256.1	-2.28014	purinergic receptor P2X, ligand-gated ion channel, 7
Rhbg	NM_183054.1	0.771034	Rh family, B glycoprotein
Rhcg	NM_183053.1	0.661342	Rh family, C glycoprotein		Rhcg
Slc21a4	NM_030837.1	0.892944	kidney specific organic anion transporter
Slc26a4	XM_006239978.1	0.463087	solute carrier family 26 (anion exchanger), member 4, transcript variant X3	Slc26a4
Slc34a2	XM_006251032.1	-1.25701	solute carrier family 34 (type II sodium/phosphate contransporter), member 2, transcript variant X1
Slc38a3	XM_006243708.1	-1.08715	solute carrier family 38, member 3, transcript variant X1
Slc39a14	XM_006252269.1	0.555095	solute carrier family 39 (zinc transporter), member 14, transcript variant X1
Slc39a4	NM_001077669.1	1.84703	solute carrier family 39 (zinc transporter), member 4
Slc39a8	XM_006233356.1	-0.693684	solute carrier family 39 (zinc transporter), member 8, transcript variant X1
Slc4a1	XM_006247255.1	0.863574	solute carrier family 4 (anion exchanger), member 1, transcript variant X1		Slc4a1
Slc4a9	XM_006254533.1	0.634415	solute carrier family 4, sodium bicarbonate cotransporter, member 9, transcript variant X4
Slc5a1	NM_013033.2	-1.11972	solute carrier family 5 (sodium/glucose cotransporter), member 1
Slc9a2	NM_001113335.1	0.651373	solute carrier family 9, subfamily A (NHE2, cation proton antiporter 2), member 2, transcript variant 1
Slco1a1	NM_017111.1	-0.734716	solute carrier organic anion transporter family, member 1a1
Slco4c1	NM_001002024.1	-1.10878	solute carrier organic anion transporter family, member 4C1
Steap4	NM_001044265.1	-0.597932	STEAP family member 4
Svop	NM_134404.2	-1.73486	SV2 related protein
Tf	NM_001013110.1	-1.49975	transferrin	Tf	Tf
response to insulin stimulus
Apobec1	XM_006237294.1	-1.82472	apolipoprotein B mRNA editing enzyme, catalytic polypeptide 1, transcript variant X10
Eif4ebp1	NM_053857.2	0.736769	eukaryotic translation initiation factor 4E binding protein 1
Fbp1	NM_012558.3	0.591939	fructose-1,6-bisphosphatase 1
Hsd11b2	NM_017081.2	0.599984	hydroxysteroid 11-beta dehydrogenase 2	Hsd11b2
Igfbp1	NM_013144.1	1.09325	insulin-like growth factor binding protein 1		Igfbp1
Mif	NM_031051.1	0.498492	macrophage migration inhibitory factor (glycosylation-inhibiting factor)	Mif	Mif
Ppara	XM_006242154.1	-0.556074	peroxisome proliferator activated receptor alpha, transcript variant X4	Ppara	Ppara
Prkcq	NM_001276721.1	-0.594631	protein kinase C, theta
Ptprn	XM_006245134.1	0.758653	protein tyrosine phosphatase, receptor type, N, transcript variant X3
Rbp4	NM_013162.1	-3.28786	retinol binding protein 4, plasma
regulation of calcium ion transport into cytosol
Bak1	NM_053812.1	0.538262	BCL2-antagonist/killer 1		Bak1
P2rx4	NM_031594.1	-1.65416	purinergic receptor P2X, ligand-gated ion channel 4
P2rx7	NM_019256.1	-2.28014	purinergic receptor P2X, ligand-gated ion channel, 7
Tgfb2	XM_006250448.1	1.06705	transforming growth factor, beta 2, transcript variant X1
nervous system development
Agtpbp1	XM_006253518.1	0.459309	ATP/GTP binding protein 1, transcript variant X9
Apob	NM_019287.2	-2.522	apolipoprotein B	Apob	Apob
Atn1	XM_006237335.1	-0.513606	atrophin 1, transcript variant X1
Bcr	XM_228091.8	-0.533692	breakpoint cluster region
Bhlhe41	XM_002729454.4	-0.632088	basic helix-loop-helix family, member e41
Cacna1a	NM_012918.3	1.13501	calcium channel, voltage-dependent, P/Q type, alpha 1A subunit
Cadm1	NM_001012201.1	-0.773795	cell adhesion molecule 1
Clu	XM_006252094.1	-1.74985	clusterin, transcript variant X1	Clu	Clu
Crb1	NM_001107182.1	-0.84857	crumbs homolog 1 (Drosophila)
Cst3	NM_012837.1	-0.499312	cystatin C	Cst3	Cst3
Dnm3	XM_006250140.1	-1.57352	dynamin 3, transcript variant X4
Efhd1	XM_006245469.1	0.545724	EF-hand domain family, member D1, transcript variant X3
Epha4	NM_001162411.1	-0.797085	Eph receptor A4
Etv1	XM_006240048.1	-0.84901	ets variant 1, transcript variant X2
Eya1	XM_006237739.1	-1.18167	eyes absent homolog 1 (Drosophila)
Fnbp1	NM_138914.1	-0.524442	formin binding protein 1
Gfra2	NM_012750.1	1.5945	GDNF family receptor alpha 2
Gfra3	NM_053398.1	0.76945	GDNF family receptor alpha 3
Gja1	XM_006256503.1	0.537557	gap junction protein, alpha 1, transcript variant X2	Gja1	Gja1
Hes6	XM_006245407.1	-0.716607	hes family bHLH transcription factor 6, transcript variant X1
Hexb	NM_001011946.1	0.810201	hexosaminidase B
Hhip	NM_001191817.1	-3.63671	Hedgehog-interacting protein
Inpp5j	XM_006251155.1	0.657149	inositol polyphosphate-5-phosphatase J, transcript variant X1
Ipmk	XM_006256346.1	0.57664	inositol polyphosphate multikinase, transcript variant X2
Kit	XM_006250909.1	0.620005	v-kit Hardy-Zuckerman 4 feline sarcoma viral oncogene homolog, transcript variant X1		Kit
LOC313641	XR_354365.1	-0.480047	perlecan
Map2	XM_006245100.1	-0.969967	microtubule-associated protein 2, transcript variant X14
Mcoln3	NM_001012059.1	-0.693048	mucolipin 3
Mif	NM_031051.1	0.498492	macrophage migration inhibitory factor (glycosylation-inhibiting factor)	Mif	Mif
Mylip	NM_001107344.2	-0.593785	myosin regulatory light chain interacting protein
Nefm	NM_017029.2	-0.81118	neurofilament, medium polypeptide
Prkcq	NM_001276721.1	-0.594631	protein kinase C, theta
Prox1	XM_006250454.1	-0.738812	prospero homeobox 1, transcript variant X1
Ptk2b	XM_006252145.1	-0.505557	protein tyrosine kinase 2 beta, transcript variant X3	Ptk2b	Ptk2b
Satb2	XM_006244931.1	-1.13329	SATB homeobox 2, transcript variant X1
Sema5a	NM_001107659.2	-0.695542	sema domain, seven thrombospondin repeats (type 1 and type 1-like), transmembrane domain (TM) and short cytoplasmic domain, (semaphorin) 5A
Serpinf1	NM_177927.2	-1.33569	serpin peptidase inhibitor, clade F (alpha-2 antiplasmin, pigment epithelium derived factor), member 1		Serpinf1
Sncg	NM_031688.1	-1.249	synuclein, gamma (breast cancer-specific protein 1)	Sncg
Tgfb2	XM_006250448.1	1.06705	transforming growth factor, beta 2, transcript variant X1
Vps13a	NM_001100975.2	-0.582859	vacuolar protein sorting 13 homolog A (S, cerevisiae)
Vsnl1	NM_012686.2	-1.94032	visinin-like 1
Zbtb16	XM_006243015.1	-1.20253	zinc finger and BTB domain containing 16, transcript variant X1
response to hypoxia
Ace	NM_012544.1	-1.17859	angiotensin I converting enzyme	Ace	Ace
Alas1	NM_024484.2	0.468046	aminolevulinate, delta-, synthase 1	Alas1
Angpt1	XM_006241609.1	0.687893	angiopoietin 1, transcript variant X1	Angpt1	Angpt1
Cst3	NM_012837.1	-0.499312	cystatin C	Cst3	Cst3
Cyp1a1	NM_012540.2	-1.03795	cytochrome P450, family 1, subfamily a, polypeptide 1	Cyp1a1	Cyp1a1
Hsd11b2	NM_017081.2	0.599984	hydroxysteroid 11-beta dehydrogenase 2	Hsd11b2
Mmp9	XM_006235619.1	-2.49348	matrix metallopeptidase 9, transcript variant X1	Mmp9	Mmp9
Ppara	XM_006242154.1	-0.556074	peroxisome proliferator activated receptor alpha, transcript variant X4	Ppara	Ppara
Prkcq	NM_001276721.1	-0.594631	protein kinase C, theta
Ptk2b	XM_006252145.1	-0.505557	protein tyrosine kinase 2 beta, transcript variant X3	Ptk2b	Ptk2b
Tf	NM_001013110.1	-1.49975	transferrin	Tf	Tf
Tgfb2	XM_006250448.1	1.06705	transforming growth factor, beta 2, transcript variant X1
calcium ion homeostasis
Adra1b	NM_016991.2	-1.24248	adrenoceptor alpha 1B	Adra1b
Bak1	NM_053812.1	0.538262	BCL2-antagonist/killer 1		Bak1
Cacna1a	NM_012918.3	1.13501	calcium channel, voltage-dependent, P/Q type, alpha 1A subunit
Cacnb4	XM_006234173.1	-1.51104	calcium channel, voltage-dependent, beta 4 subunit, transcript variant X3
Glp1r	XR_362044.1	3.79108	glucagon-like peptide 1 receptor, transcript variant X1	Glp1r
Hexb	NM_001011946.1	0.810201	hexosaminidase B
Itgav	XM_006234437.1	-0.62209	integrin, alpha V	Itgav
P2rx7	NM_019256.1	-2.28014	purinergic receptor P2X, ligand-gated ion channel, 7
Ptk2b	XM_006252145.1	-0.505557	protein tyrosine kinase 2 beta, transcript variant X3	Ptk2b	Ptk2b
Stc1	NM_031123.2	-0.720329	stanniocalcin 1
Wfs1	NM_031823.1	0.500985	Wolfram syndrome 1 (wolframin)		Wfs1
response to fluid shear stress
P2rx4	NM_031594.1	-1.65416	purinergic receptor P2X, ligand-gated ion channel 4
P2rx7	NM_019256.1	-2.28014	purinergic receptor P2X, ligand-gated ion channel, 7
Tgfb2	XM_006250448.1	1.06705	transforming growth factor, beta 2, transcript variant X1
tissue remodeling
Adra1b	NM_016991.2	-1.24248	adrenoceptor alpha 1B	Adra1b
Bak1	NM_053812.1	0.538262	BCL2-antagonist/killer 1		Bak1
Mmp9	XM_006235619.1	-2.49348	matrix metallopeptidase 9, transcript variant X1	Mmp9	Mmp9
Spp2	NM_053577.1	0.759721	secreted phosphoprotein 2
Tgfb2	XM_006250448.1	1.06705	transforming growth factor, beta 2, transcript variant X1
Xdh	NM_017154.1	-0.767141	xanthine dehydrogenase	Xdh	Xdh
