# Supplementary material for: Comparative transcriptional profiling of renal cortex in rats with inherited stress-induced arterial hypertension and normotensive Wistar Albino Glaxo rats
Source: BMC Genet. 2016 Jan 27;17(Suppl 1):12. doi: 10.1186/s12863-015-0306-9 (PMC4895253; doi:10.1186/s12863-015-0306-9)
Supplement: Additional file 3: — DEGs in the KEGG pathways. (XLS 27 kb) [file 12863_2015_306_MOESM3_ESM.xls]

## Sheet: KEGG
Additional file 3
DEGs in the KEGG pathways
gene symbol	Acc.#	log2(fold change) ISIAH/WAG	gene name	DEGs associated with
				hypertension	kidney diseases
Complement and coagulation cascades
C1qa	NM_001008515.1	0.588669	complement component 1, q subcomponent, A chain		C1qa
Cfb	NM_212466.3	-1.08527	complement factor B		Cfb
Fga	NM_001008724.1	0.998901	fibrinogen alpha chain, transcript variant 1		Fga
Klkb1	XM_006253121.1	2.2225	kallikrein B, plasma 1, transcript variant X1	Klkb1	Klkb1
Mbl1	NM_012599.2	-0.654686	mannose-binding lectin (protein A) 1
Pros1	NM_031086.2	-0.670672	protein S (alpha)
Serpinc1	NM_001012027.1	1.48047	serpin peptidase inhibitor, clade C (antithrombin), member 1
Tfpi	XM_006234441.1	0.633506	tissue factor pathway inhibitor (lipoprotein-associated coagulation inhibitor), transcript variant X2
Vwf	NM_053889.1	0.765939	von Willebrand factor	Vwf	Vwf
Type I diabetes mellitus
Ptprn	XM_006245134.1	0.758653	protein tyrosine phosphatase, receptor type, N, transcript variant X3
RT1-A1	XM_006256099.1	1.83708	RT1 class Ia, locus A1, transcript variant X1
RT1-A2	XM_006256100.1	-1.63171	RT1 class Ia, locus A2, transcript variant X1
RT1-Bb	NM_001004084.2	-0.783982	RT1 class II, locus Bb	RT1-Bb	RT1-Bb
RT1-CE1	NM_001008832.2	1.5535	RT1 class I, locus1
RT1-CE13	NM_001008836.1	-0.942023	RT1 class I, locus CE13
RT1-CE4	NM_001008842.1	-0.996654	RT1 class I, locus CE4
RT1-DOb	XM_006255970.1	3.2479	RT1 class II, locus DOb, transcript variant X1
RT1-S3	XM_006255917.1	-0.489554	RT1 class Ib, locus S3, transcript variant X1
RT1-T24-4	XM_006255993.1	0.911384	RT1 class I, locus T24, gene 4, transcript variant X2
Cell adhesion molecules (CAMs)
Cadm1	NM_001012201.1	-0.773795	cell adhesion molecule 1
Cldn6	XM_006245865.1	-0.912555	claudin 6, transcript variant X1
Itga9	XM_006244173.1	-0.730372	integrin, alpha 9
Itgal	XM_006230269.1	0.714908	integrin, alpha L, transcript variant X1		Itgal
Itgav	XM_006234437.1	-0.62209	integrin, alpha V	Itgav
RT1-A1	XM_006256099.1	1.83708	RT1 class Ia, locus A1, transcript variant X1
RT1-A2	XM_006256100.1	-1.63171	RT1 class Ia, locus A2, transcript variant X1
RT1-Bb	NM_001004084.2	-0.783982	RT1 class II, locus Bb	RT1-Bb	RT1-Bb
RT1-CE1	NM_001008832.2	1.5535	RT1 class I, locus1
RT1-CE13	NM_001008836.1	-0.942023	RT1 class I, locus CE13
RT1-CE4	NM_001008842.1	-0.996654	RT1 class I, locus CE4
RT1-DOb	XM_006255970.1	3.2479	RT1 class II, locus DOb, transcript variant X1
RT1-S3	XM_006255917.1	-0.489554	RT1 class Ib, locus S3, transcript variant X1
RT1-T24-4	XM_006255993.1	0.911384	RT1 class I, locus T24, gene 4, transcript variant X2
Spn	NM_001271086.1	0.658753	sialophorin
Drug metabolism
Adh1	NM_019286.3	0.516578	alcohol dehydrogenase 1 (class I)
Aox1	XR_357039.1	-1.26308	aldehyde oxidase 1, transcript variant X1
Cyp2d1	NM_153313.1	-1.01265	cytochrome P450, family 2, subfamily d, polypeptide 1
Cyp2d5	NM_173304.2	-1.22916	cytochrome P450, family 2, subfamily d, polypeptide 5
Gstm4	NM_001024304.1	-0.862851	glutathione S-transferase mu 4
Gstm7	NM_031154.1	-0.678188	glutathione S-transferase, mu 7
Gsto1	NM_001007602.1	0.479331	glutathione S-transferase omega 1
Gstt2	NM_012796.2	-0.677792	glutathione S-transferase, theta 2
LOC501110	NM_001024361.1	-4.26273	similar to Glutathione S-transferase A1 (GTH1) (HA subunit 1) (GST-epsilon) (GSTA1-1) (GST class-alpha)
Steroid hormone biosynthesis
Comt	NM_012531.2	-0.816807	catechol-O-methyltransferase	Comt	Comt
Cyp1a1	NM_012540.2	-1.03795	cytochrome P450, family 1, subfamily a, polypeptide 1	Cyp1a1	Cyp1a1
Hsd11b2	NM_017081.2	0.599984	hydroxysteroid 11-beta dehydrogenase 2	Hsd11b2
Hsd17b1	NM_012851.2	1.88115	hydroxysteroid (17-beta) dehydrogenase 1
Hsd17b2	NM_024391.1	0.758767	hydroxysteroid (17-beta) dehydrogenase 2
Sts	XM_006256960.1	-0.697394	steroid sulfatase (microsomal), isozyme S, transcript variant X1	Sts
Tryptophan metabolism
Aadat	XM_006253067.1	-0.655009	aminoadipate aminotransferase, transcript variant X1
Aldh1b1	NM_001011975.1	-0.887979	aldehyde dehydrogenase 1 family, member B1
Aox1	XR_357039.1	-1.26308	aldehyde oxidase 1, transcript variant X1
Cyp1a1	NM_012540.2	-1.03795	cytochrome P450, family 1, subfamily a, polypeptide 1	Cyp1a1	Cyp1a1
Inmt	NM_001109022.1	2.08312	indolethylamine N-methyltransferase
Kmo	XM_006250327.1	-0.609271	kynurenine 3-monooxygenase (kynurenine 3-hydroxylase), transcript variant X3
Metabolism of xenobiotics by cytochrome P450
Adh1	NM_019286.3	0.516578	alcohol dehydrogenase 1 (class I)
Cyp1a1	NM_012540.2	-1.03795	cytochrome P450, family 1, subfamily a, polypeptide 1	Cyp1a1	Cyp1a1
Ephx1	NM_012844.3	0.591284	epoxide hydrolase 1, microsomal (xenobiotic), transcript variant 2	Ephx1
Gstm4	NM_001024304.1	-0.862851	glutathione S-transferase mu 4
Gstm7	NM_031154.1	-0.678188	glutathione S-transferase, mu 7
Gsto1	NM_001007602.1	0.479331	glutathione S-transferase omega 1
Gstt2	NM_012796.2	-0.677792	glutathione S-transferase, theta 2
LOC501110	NM_001024361.1	-4.26273	similar to Glutathione S-transferase A1 (GTH1) (HA subunit 1) (GST-epsilon) (GSTA1-1) (GST class-alpha)
Glutathione metabolism
Gclc	NM_012815.2	-0.752219	glutamate-cysteine ligase, catalytic subunit
Gpx2	NM_183403.2	1.78629	glutathione peroxidase 2
Gstm4	NM_001024304.1	-0.862851	glutathione S-transferase mu 4
Gstm7	NM_031154.1	-0.678188	glutathione S-transferase, mu 7
Gsto1	NM_001007602.1	0.479331	glutathione S-transferase omega 1
Gstt2	NM_012796.2	-0.677792	glutathione S-transferase, theta 2
LOC501110	NM_001024361.1	-4.26273	similar to Glutathione S-transferase A1 (GTH1) (HA subunit 1) (GST-epsilon) (GSTA1-1) (GST class-alpha)
Antigen processing and presentation
RT1-A1	XM_006256099.1	1.83708	RT1 class Ia, locus A1, transcript variant X1
RT1-A2	XM_006256100.1	-1.63171	RT1 class Ia, locus A2, transcript variant X1
RT1-Bb	NM_001004084.2	-0.783982	RT1 class II, locus Bb	RT1-Bb	RT1-Bb
RT1-CE1	NM_001008832.2	1.5535	RT1 class I, locus1
RT1-CE13	NM_001008836.1	-0.942023	RT1 class I, locus CE13
RT1-CE4	NM_001008842.1	-0.996654	RT1 class I, locus CE4
RT1-DOb	XM_006255970.1	3.2479	RT1 class II, locus DOb, transcript variant X1
RT1-S3	XM_006255917.1	-0.489554	RT1 class Ib, locus S3, transcript variant X1
RT1-T24-4	XM_006255993.1	0.911384	RT1 class I, locus T24, gene 4, transcript variant X2
Wdr46	NM_212491.2	0.882723	WD repeat domain 46
Nitrogen metabolism
Car3	XM_006232116.1	2.65612	carbonic anhydrase 3, transcript variant X1
Car4	XM_006247031.1	0.650936	carbonic anhydrase 4, transcript variant X1
Car5a	NM_019293.2	-2.3961	carbonic anhydrase 5a, mitochondrial
Car7	NM_001106165.1	1.66661	carbonic anhydrase 7
