# Supplementary material for: Comparative transcriptional profiling of renal cortex in rats with inherited stress-induced arterial hypertension and normotensive Wistar Albino Glaxo rats
Source: BMC Genet. 2016 Jan 27;17(Suppl 1):12. doi: 10.1186/s12863-015-0306-9 (PMC4895253; doi:10.1186/s12863-015-0306-9)
Supplement: Additional file 4: — The number of mapped reads in hypothalamuses of ISIAH and WAG rats*. (XLS 22 kb) [file 12863_2015_306_MOESM4_ESM.xls]

## Sheet: Лист1
Additional file_4
The number of mapped reads in hypothalamuses of ISIAH and WAG rats*
Label	Strain_#	# raw reads	# trimmed reads	# mapped reads	PF BASES	PF ALIGNED BASES	RIBOSOMAL BASES	CODING BASES	UTR BASES	INTRONIC BASES	INTERGENIC BASES	PCT RIBOSOMAL BASES	PCT CODING BASES	PCT UTR BASES	PCT INTRONIC BASES	PCT INTERGENIC BASES	PCT MRNA BASES	PCT USABLE BASES	MEDIAN CV COVERAGE	MEDIAN 5'PRIME BIAS	MEDIAN 3'PRIME BIAS	MEDIAN 5'PRIME TO 3'PRIME BIAS
Red2	ISIAH _1	18359030	17623020	16807975	805307330	805255722	1659	441915513	136423595	71216688	155698267	2e-06	0.548789	0.169416	0.08844	0.193353	0.718206	0.718159	0.570588	0.354031	0.659262	0.556641
Red14	ISIAH _2	13618050	13568157	13229501	655636567	655601918	400	325771517	106817984	67088132	155923885	1e-06	0.496904	0.162931	0.102331	0.237833	0.659836	0.659801	0.451304	0.672229	0.655929	1.04381
Red24	ISIAH _3	14304735	14269304	13927140	692220280	692188304	700	384849268	118012212	53806958	135519166	1e-06	0.555989	0.170491	0.077735	0.195784	0.726481	0.726447	0.452953	0.613552	0.683704	0.914624
Red9	WAG_1	16115085	15519438	14811894	709176923	709137847	1459	390568547	115634041	63140248	139793552	2e-06	0.550765	0.163063	0.089038	0.197132	0.713828	0.713789	0.618043	0.36749	0.5706	0.696884
Red19	WAG_2	12600585	12556329	12184076	604223957	604180045	500	299413001	103948108	61282883	139535553	1e-06	0.495569	0.172048	0.101431	0.23095	0.667617	0.667569	0.432662	0.629927	0.813279	0.793315
Red29	WAG_3	13741091	13705660	13384913	665244979	665214322	400	372743315	115364369	50166691	126939547	1e-06	0.560336	0.173424	0.075414	0.190825	0.73376	0.733726	0.47282	0.615731	0.67238	0.93884
*The definition of Picard metrics can be found at https://broadinstitute.github.io/picard/picard-metric-definitions.html#RnaSeqMetrics
